# Supplementary material for: NUP98‐BPTF promotes oncogenic transformation through PIM1 upregulation
Source: Cancer Med. 2024 Jun 28;13(13):e7445. doi: 10.1002/cam4.7445 (PMC11212001; doi:10.1002/cam4.7445)
Supplement: Supplementary file 1 — Table S1. [file CAM4-13-e7445-s003.xlsx]

## Sheet: candidate genes
Supplementary Table S1
Candidate genes satisfying the following criteria: log2 FC>0.58 (fold change>1.5), padj<0.05, and base mean>50
	baseMean	log2FoldChange	lfcSE	stat	pvalue	padj
Ptgs2	1868.84	1.07396	0.0828254	12.9665	1.89411e-38	2.21308e-34
Peli1	383.251	1.22904	0.136307	9.01675	1.93759e-19	1.13194e-15
Ccn1	6773.66	0.890329	0.128383	6.93495	4.06371e-12	1.18701e-08
Krt80	573.449	0.685978	0.106762	6.42528	1.31623e-10	2.56314e-07
Serpine1	3247.46	0.662367	0.122195	5.4206	5.94008e-08	5.26034e-05
Cxcl1	1204.6	0.62265	0.120944	5.14824	2.62939e-07	0.000153609
Lamc2	213.45	0.655308	0.148284	4.41929	9.90275e-06	0.00342291
Homer1	328.011	0.58377	0.132134	4.41803	9.96054e-06	0.00342291
Pim1	251.108	0.597989	0.147866	4.04413	5.2517e-05	0.0111686
Acta2	131.83	0.86264	0.217382	3.96831	7.23836e-05	0.0130112
Slc16a6	321.441	0.600635	0.157572	3.81182	0.000137948	0.0217808
Lce1f	255.173	0.640975	0.170476	3.75991	0.000169976	0.0248251
Epha7	98.2058	0.857054	0.229522	3.73408	0.000188406	0.0258981
Fgfbp3	133.613	0.746914	0.203072	3.67807	0.000235001	0.0288071

## Sheet: DEG_NUPBP_230209
	baseMean	log2FoldChange	lfcSE	stat	pvalue	padj
Ptgs2	1868.84	1.07396	0.0828254	12.9665	1.89411e-38	2.21308e-34
Peli1	383.251	1.22904	0.136307	9.01675	1.93759e-19	1.13194e-15
Tnrc18	11097.7	-0.484445	0.0673864	-7.18906	6.52387e-13	2.54083e-09
Ccn1	6773.66	0.890329	0.128383	6.93495	4.06371e-12	1.18701e-08
Krt80	573.449	0.685978	0.106762	6.42528	1.31623e-10	2.56314e-07
Slc1a5	5155.46	0.564594	0.0877748	6.4323	1.25686e-10	2.56314e-07
Socs7	1156.59	0.531495	0.0857813	6.19593	5.79423e-10	9.6714e-07
Tnc	2937.78	0.543484	0.0906237	5.99715	2.00814e-09	2.93288e-06
Ptn	550.359	-0.708446	0.12383	-5.72113	1.0582e-08	1.37378e-05
Txnip	527.196	-0.972872	0.171338	-5.67808	1.36215e-08	1.59154e-05
Col11a1	4882.78	-0.464741	0.0840772	-5.52756	3.2472e-08	3.44912e-05
Ier3	1982.19	0.541652	0.0989676	5.47302	4.42422e-08	4.30771e-05
Man2a1	9190.11	0.377947	0.069861	5.40998	6.30304e-08	5.26034e-05
Serpine1	3247.46	0.662367	0.122195	5.4206	5.94008e-08	5.26034e-05
Hoxb9	2235.98	0.429024	0.079621	5.38832	7.1119e-08	5.53969e-05
Glce	2516.43	0.438507	0.0821091	5.34054	9.26678e-08	6.76707e-05
C1rb	364.055	-0.721194	0.138094	-5.22249	1.76535e-07	0.000115963
Ssc5d	688.034	-0.532368	0.101981	-5.22028	1.78649e-07	0.000115963
Srf	1826.28	0.405412	0.0778687	5.20635	1.92587e-07	0.000118431
Cxcl1	1204.6	0.62265	0.120944	5.14824	2.62939e-07	0.000153609
Pvr	1587.11	0.488116	0.0989025	4.93533	8.0017e-07	0.000445199
Dusp4	478.39	0.564768	0.115288	4.89877	9.64379e-07	0.000512173
Scara5	684.348	-0.618897	0.128452	-4.81812	1.44917e-06	0.000736177
Crybg1	1315.52	-0.513917	0.106916	-4.80672	1.53426e-06	0.000746928
Fam89b	1225.52	0.49391	0.105371	4.68734	2.76776e-06	0.00124379
Mthfd2	2473.02	0.403193	0.0859812	4.68932	2.74114e-06	0.00124379
Mmp9	2285.18	-0.525266	0.113032	-4.64704	3.36736e-06	0.00145719
Psrc1	3581.57	-0.387588	0.0838888	-4.62026	3.83267e-06	0.00159932
Thbd	518.512	0.564415	0.122835	4.59492	4.3292e-06	0.00174422
Ppp2r5a	1495.81	0.359697	0.0787056	4.57015	4.87368e-06	0.00189814
Znrf2	422.946	0.532299	0.11745	4.53213	5.83906e-06	0.00220076
Clu	261.465	-0.64613	0.145322	-4.44618	8.74104e-06	0.00319157
Lamc2	213.45	0.655308	0.148284	4.41929	9.90275e-06	0.00342291
Homer1	328.011	0.58377	0.132134	4.41803	9.96054e-06	0.00342291
Ptprv	1410.41	-0.442781	0.101101	-4.37961	1.1889e-05	0.00396889
Mme	2369.33	-0.542864	0.124632	-4.35573	1.32624e-05	0.00430439
Siah2	810.361	0.413769	0.0956651	4.32518	1.52408e-05	0.0048128
Noa1	1365.89	0.356165	0.0828722	4.29777	1.72528e-05	0.00530477
Odc1	2879.82	0.455398	0.106813	4.26349	2.01259e-05	0.00558973
H2-T23	469.279	-0.688628	0.161703	-4.2586	2.05716e-05	0.00558973
Vegfa	5402.52	0.4299	0.10052	4.27675	1.89642e-05	0.00558973
C3	1413.14	-0.6852	0.160306	-4.27433	1.91712e-05	0.00558973
Larp1b	589.986	0.527816	0.123762	4.26477	2.00106e-05	0.00558973
Slc7a5	7885.36	0.349995	0.0828142	4.22627	2.37595e-05	0.00630924
Pabpc4	4487.33	0.293911	0.0701078	4.19227	2.76183e-05	0.00717093
Skil	1607.43	0.34164	0.0823427	4.149	3.33925e-05	0.00833416
Pdgfrl	1273.07	-0.370243	0.0892561	-4.1481	3.3525e-05	0.00833416
Setd1b	1695.52	-0.436522	0.105997	-4.11824	3.81776e-05	0.00929306
Robo3	79.9623	-0.953222	0.233519	-4.08198	4.46534e-05	0.0106475
C1ra	613.54	-0.445272	0.109483	-4.06704	4.76137e-05	0.0111264
Rnd1	663.51	0.461604	0.113742	4.05833	4.94239e-05	0.0111686
Pim1	251.108	0.597989	0.147866	4.04413	5.2517e-05	0.0111686
Pdzd8	2975.1	0.351134	0.0867903	4.04578	5.21502e-05	0.0111686
Mill2	45.3816	-1.29151	0.319268	-4.04523	5.22711e-05	0.0111686
Jund	3409.98	0.338818	0.0837853	4.04388	5.25738e-05	0.0111686
Cxcl12	2425.4	-0.366279	0.0908309	-4.03254	5.51774e-05	0.0115124
Cachd1	1594.94	0.408855	0.101655	4.02197	5.77139e-05	0.0118303
Ebf3	681.605	0.463183	0.115508	4.00995	6.07304e-05	0.012234
Tapbp	29569.7	-0.372963	0.0932319	-4.00038	6.32409e-05	0.0125238
Smad7	480.613	0.519735	0.130166	3.99286	6.52807e-05	0.0127123
Adam12	48.6138	1.3625	0.341728	3.98708	6.68917e-05	0.0128125
Col6a1	26223.4	-0.345711	0.0870708	-3.97046	7.1733e-05	0.0130112
Foxf2	760.567	0.395251	0.0994459	3.97453	7.05186e-05	0.0130112
Acta2	131.83	0.86264	0.217382	3.96831	7.23836e-05	0.0130112
Sema3c	1093.89	0.377268	0.0948205	3.97876	6.92764e-05	0.0130112
Mxi1	518.736	0.447267	0.113591	3.93753	8.23252e-05	0.0145741
Tnnt2	598.673	0.566702	0.144513	3.92146	8.80129e-05	0.0153484
Jmy	662.512	0.4295	0.110484	3.88745	0.000101305	0.0172858
Plk2	6126.73	0.297561	0.0765807	3.88559	0.000102082	0.0172858
Abca9	509.07	-0.450046	0.116598	-3.85981	0.000113473	0.0189403
Trp53inp1	1068.48	-0.561694	0.146142	-3.84347	0.000121305	0.0199624
Dusp8	327.555	0.499937	0.130204	3.83964	0.000123216	0.0199953
Ier2	1067.36	0.545557	0.142921	3.81719	0.000134981	0.0216044
Slc16a6	321.441	0.600635	0.157572	3.81182	0.000137948	0.0217808
Rnf149	1756.65	0.410832	0.108131	3.7994	0.000145047	0.0225963
Slit2	6484.81	0.297251	0.078477	3.78775	0.000152018	0.0233708
Cfh	744.845	-0.542059	0.143387	-3.7804	0.000156575	0.0234548
Selenop	998.5	-0.363178	0.0960688	-3.7804	0.000156579	0.0234548
Wwc1	1894.82	0.329388	0.0872707	3.77433	0.000160439	0.0237288
Lce1f	255.173	0.640975	0.170476	3.75991	0.000169976	0.0248251
Cited2	2212.75	0.325913	0.0867903	3.75517	0.000173221	0.0249867
Tle2	380.917	-0.607039	0.162062	-3.74571	0.000179884	0.0253225
Stc2	456.79	0.441699	0.117876	3.74715	0.000178857	0.0253225
Mars2	634.989	0.462098	0.123548	3.74023	0.00018385	0.0255727
Epha7	98.2058	0.857054	0.229522	3.73408	0.000188406	0.0258981
Traf5	329.681	-0.517265	0.138654	-3.73062	0.000191009	0.0259506
Reep6	661.255	0.371555	0.0997756	3.7239	0.000196167	0.0260456
Fcgrt	627.251	-0.440019	0.118152	-3.72419	0.000195945	0.0260456
Six1	309.341	0.502287	0.135154	3.7164	0.000202084	0.0265298
Atrnl1	2409.51	0.308464	0.0832482	3.70535	0.000211098	0.0273613
Tmem176a	10914.6	-0.271311	0.0732689	-3.70296	0.000213101	0.0273613
Dcxr	368.199	-0.488534	0.13288	-3.67652	0.000236441	0.0288071
Tap2	6003.34	-0.408034	0.110992	-3.67625	0.00023669	0.0288071
Crim1	3587.9	0.447045	0.121549	3.67789	0.000235169	0.0288071
Fgfbp3	133.613	0.746914	0.203072	3.67807	0.000235001	0.0288071
Ccng2	616.435	-0.395076	0.107242	-3.68395	0.000229645	0.0288071
C2cd2l	512.786	0.498164	0.135996	3.66308	0.000249197	0.0300166
Pck2	3003	0.266255	0.0728848	3.65309	0.0002591	0.030891
Fzd7	1672.36	0.448548	0.123034	3.64572	0.000266641	0.031469
Cth	593.491	0.444685	0.122069	3.6429	0.000269582	0.031498
Lrrn4cl	237.554	0.555738	0.15387	3.61175	0.000304142	0.0351841
Ephx1	6482.47	-0.319985	0.0887135	-3.60695	0.00030982	0.0354895
Uck2	2093.34	0.300339	0.0833914	3.60156	0.000316318	0.0355371
Specc1	8656.02	0.261854	0.072687	3.60248	0.00031519	0.0355371
Gsdmd	3445.02	-0.250679	0.0698244	-3.59013	0.000330509	0.0367778
Aldh1l2	3499.28	0.356538	0.0994818	3.58395	0.000338434	0.0369558
Gatad1	2211.04	0.312658	0.0872019	3.58546	0.00033649	0.0369558
Ikzf2	120.464	-0.695852	0.194841	-3.57139	0.000355091	0.0384156
Ogn	5506.82	-0.282785	0.0793191	-3.56516	0.000363639	0.0389794
Rnf10	7146.54	0.261786	0.0737475	3.54976	0.000385583	0.0402246
Neo1	4992.84	0.33392	0.093956	3.554	0.000379413	0.0402246
Itm2a	1206.88	-0.320517	0.0902661	-3.55079	0.00038407	0.0402246
Zswim6	677.485	0.398677	0.112427	3.5461	0.000390976	0.0404262
Lrrc59	11433.8	0.248869	0.0702526	3.54248	0.00039638	0.0406255
Epha4	662.793	-0.356068	0.100595	-3.53962	0.0004007	0.0407112
H2-T10	1206.83	-0.572807	0.162062	-3.5345	0.000408549	0.0411508
Pdgfra	3243.38	-0.304363	0.0862405	-3.52924	0.000416761	0.0416191
Zfp53	1655.53	-0.321466	0.0917634	-3.50321	0.000459687	0.0453209
Parp3	2862.79	-0.335459	0.0957875	-3.50211	0.000461587	0.0453209
Slc4a7	1257.21	0.387392	0.11089	3.49348	0.000476777	0.0464222
Mybbp1a	15273.1	0.227165	0.0652059	3.48381	0.000494327	0.0477332
Hap1	380.234	-0.755632	0.217724	-3.47059	0.000519314	0.0497349
Tnfrsf9	1175.03	-0.41357	0.119916	-3.44882	0.000563052	0.0534853
Col6a2	18344.6	-0.292527	0.0849284	-3.4444	0.000572333	0.0539285
Ccnyl1	905.015	0.33101	0.0962676	3.43844	0.000585083	0.0546889
H2-T24	196.25	-0.887356	0.258471	-3.4331	0.000596726	0.0553345
Ablim1	1087.21	-0.306769	0.08953	-3.42644	0.000611551	0.0562627
Cpeb2	297.328	0.614812	0.17957	3.4238	0.000617524	0.0563683
Sytl1	96.8656	-0.72262	0.211882	-3.41048	0.000648494	0.0587365
Gsap	677.073	-0.36648	0.107596	-3.40606	0.000659076	0.0592357
Ptprq	482.544	0.379047	0.111454	3.40091	0.000671608	0.0599013
Asns	4954.61	0.279174	0.0823599	3.38968	0.000699735	0.0619372
Phldb2	3075.72	0.248182	0.0733387	3.38405	0.000714256	0.0627471
C1s1	562.378	-0.460396	0.136663	-3.36885	0.000754831	0.0654297
Smad6	296.669	0.44583	0.132356	3.36842	0.000755992	0.0654297
Smurf2	2771.77	0.253582	0.0754044	3.36296	0.000771118	0.0662481
Slc10a7	829.749	-0.31237	0.0930008	-3.35879	0.000782831	0.0667635
Bcat1	2270.97	0.2486	0.0741212	3.35397	0.000796605	0.0674459
Nsun2	4622.15	0.260113	0.0776546	3.34961	0.000809253	0.0680238
Cd47	2872.96	-0.313452	0.0936596	-3.34672	0.000817739	0.0682461
Ext1	3920.49	0.339474	0.101539	3.34329	0.000827923	0.068606
Zfhx4	1632.17	-0.331733	0.0993895	-3.3377	0.000844738	0.0695065
Cbr2	261.942	-0.469314	0.140983	-3.32886	0.000872012	0.0712489
H2-M3	643.575	-0.383116	0.115181	-3.32622	0.000880314	0.0714277
H2af-ps2	164.723	0.611602	0.18508	3.30452	0.000951397	0.0758108
Ly6c1	272.134	-0.805746	0.243775	-3.30529	0.000948796	0.0758108
Tnk2	4738.95	0.26038	0.0788119	3.30381	0.000953799	0.0758108
Faf1	1355.68	0.307493	0.0932977	3.29583	0.000981315	0.0774708
Alox5ap	113.552	-0.695827	0.211496	-3.29002	0.00100181	0.0785581
Gpr39	434.249	0.47478	0.144968	3.27506	0.00105638	0.0812023
Abi3bp	88.1993	-1.03516	0.315746	-3.27847	0.00104371	0.0812023
Scn1a	115.545	-0.773428	0.236145	-3.27523	0.00105577	0.0812023
Hbegf	395.843	0.403052	0.123411	3.26592	0.00109108	0.0833217
Ptprk	2325.02	0.320458	0.0983293	3.25903	0.00111795	0.0842717
Map6	1493.98	0.279257	0.0856452	3.26062	0.00111169	0.0842717
Mgst1	945.986	-0.303614	0.0932835	-3.25474	0.00113495	0.085005
Ube2s	1254.08	0.330809	0.101739	3.25154	0.0011478	0.0854198
Tatdn2	1353.04	0.283497	0.0872569	3.24899	0.00115816	0.0856455
Trim37	2012.41	0.275713	0.0849982	3.24375	0.00117968	0.0866883
Mgst2	582.408	-0.349451	0.107934	-3.23762	0.00120531	0.0880176
Cebpb	1672.71	0.26842	0.0831688	3.22741	0.00124915	0.0906526
Sgpl1	6165.93	0.262473	0.0815727	3.21766	0.00129242	0.0922473
Kmt2e	2588.33	-0.293104	0.091087	-3.21785	0.00129155	0.0922473
Dennd5b	314.57	0.441335	0.137183	3.21713	0.00129481	0.0922473
Plxna2	3217.18	0.252982	0.0787378	3.21297	0.00131372	0.093027
Amot	2138.99	-0.24468	0.0762143	-3.21042	0.00132541	0.09329
H2-T-ps	417.166	-0.518701	0.161837	-3.20508	0.00135027	0.0944703
Adamts2	859.87	-0.318457	0.0997707	-3.19189	0.00141343	0.0972361
Pdlim7	1763.8	0.341411	0.106942	3.19248	0.00141055	0.0972361
Cdc42ep1	1800.83	0.255892	0.0801763	3.19162	0.00141477	0.0972361
Ybx1	13841.9	0.218029	0.0683573	3.18955	0.00142496	0.0973641
Ercc5	1877.54	-0.334736	0.105101	-3.18491	0.00144797	0.0983613
Shb	701.78	0.307391	0.0965772	3.18285	0.00145834	0.0984925
Cdv3	5913.98	0.236515	0.0744307	3.17765	0.00148474	0.0996992
Rrs1	2296.88	0.251849	0.0795858	3.16449	0.00155353	0.0998752
Phlpp1	1014.86	0.283269	0.0892751	3.17299	0.0015088	0.0998752
Marcks	1483.97	-0.271856	0.086028	-3.16009	0.00157722	0.0998752
Tmem198b	766.478	-0.313014	0.0988474	-3.16664	0.00154211	0.0998752
Pmp22	1201.4	-0.375813	0.118689	-3.16637	0.00154354	0.0998752
Itgb7	3169.84	0.275743	0.0870502	3.16763	0.00153685	0.0998752
Aldh1a1	132.812	-0.742181	0.234565	-3.16407	0.00155579	0.0998752
Nes	2685.36	0.273114	0.0861511	3.17018	0.00152347	0.0998752
Spen	3233.29	0.244022	0.0769882	3.1696	0.00152649	0.0998752
Thsd7a	1559.34	0.283321	0.089678	3.15932	0.00158139	0.0998752
Capn6	1818.13	-0.444629	0.140613	-3.16207	0.00156653	0.0998752
Abca8b	736.118	-0.322514	0.102344	-3.15128	0.00162558	0.101028
Asap3	466.068	-0.523617	0.166035	-3.15366	0.00161239	0.101028
Cers4	1267.36	-0.293374	0.0930784	-3.1519	0.00162211	0.101028
Pik3ip1	686.534	-0.377096	0.119796	-3.14782	0.00164493	0.10124
Ern1	1823.43	0.298692	0.0949421	3.14604	0.00165498	0.10124
Ero1a	2756.68	0.31949	0.101525	3.14691	0.00165008	0.10124
S1pr1	1412.98	-0.317205	0.101621	-3.12145	0.00179963	0.109095
Ppbp	63.529	0.862616	0.276386	3.12105	0.00180207	0.109095
Agrn	9247.65	-0.367051	0.117698	-3.11857	0.0018173	0.10945
Bop1	3978.03	0.237868	0.0764971	3.1095	0.00187405	0.112289
Slc31a2	664.425	-0.319638	0.103025	-3.10254	0.00191867	0.114376
Sap18b	1430.49	0.283642	0.0916317	3.09545	0.00196512	0.115002
Nr2f2	2545.27	-0.327416	0.105815	-3.09422	0.00197329	0.115002
Ido2	65.306	-0.877575	0.283687	-3.09346	0.00197838	0.115002
Nptn	7359.29	0.293957	0.0949594	3.09561	0.0019641	0.115002
9430037G07Rik	297.225	-0.496802	0.160294	-3.09932	0.00193964	0.115002
Mbd3	3372.4	0.224845	0.0728118	3.08803	0.00201485	0.116542
Cav1	8178.62	-0.242808	0.0789713	-3.07464	0.00210757	0.121305
Slc38a10	9241.98	0.28019	0.0914089	3.06524	0.00217494	0.122173
Ptprg	2277.72	0.272358	0.0888448	3.06555	0.00217267	0.122173
Basp1	3621.31	0.216982	0.0706689	3.07041	0.00213767	0.122173
Eml3	2036.12	0.245447	0.080028	3.06702	0.00216207	0.122173
Bag1	2122.42	0.259569	0.0846162	3.0676	0.00215785	0.122173
Calcoco1	1267.84	-0.342268	0.111774	-3.06213	0.00219771	0.122276
Iglon5	489.099	-0.351615	0.114805	-3.06271	0.00219341	0.122276
Tcf4	1809.8	-0.296765	0.0970546	-3.05771	0.00223033	0.123503
Cd34	20349.7	0.332329	0.108844	3.05328	0.00226357	0.124452
Rapgef3	1272.81	-0.346519	0.113516	-3.05259	0.00226877	0.124452
Fendrr	817.826	-0.393667	0.129068	-3.05009	0.00228775	0.124907
Slc23a2	2948.44	0.265831	0.0873458	3.04343	0.00233899	0.127111
Soga1	1337.55	0.26143	0.0859827	3.0405	0.00236188	0.12776
Gfod1	1905.77	0.360514	0.118732	3.03636	0.00239453	0.12893
Rnf150	808.022	0.29559	0.0975445	3.03032	0.00244298	0.130935
Psmd8	2026.84	0.268043	0.0885534	3.02691	0.00247065	0.131813
Znrf3	737.78	0.306666	0.101411	3.02399	0.00249466	0.132489
Apol6	340.914	-0.522376	0.172986	-3.01976	0.00252971	0.132666
Spire1	792.3	0.313594	0.103854	3.01957	0.0025313	0.132666
Otud4	3514.63	0.217151	0.0719165	3.01948	0.00253206	0.132666
Nr4a2	278.577	0.464807	0.154244	3.01345	0.00258292	0.134139
Hs2st1	5154.07	0.266427	0.0884133	3.01343	0.00258313	0.134139
Afg3l1	2536.07	0.244605	0.0812181	3.01171	0.00259785	0.134306
Tgfbi	613.25	-0.320507	0.106637	-3.00559	0.00265067	0.135835
Gpt2	2084.47	0.289635	0.0963626	3.00567	0.00264992	0.135835
Cflar	1141.95	-0.344185	0.114802	-2.99807	0.00271693	0.136597
Ino80d	2023.95	-0.37931	0.126346	-3.00216	0.00268074	0.136597
Sned1	75.1784	-0.726287	0.242421	-2.99598	0.00273567	0.136597
Relch	984.83	0.270287	0.0901863	2.99699	0.00272659	0.136597
Inka2	892.602	-0.347388	0.115868	-2.99812	0.00271647	0.136597
Foxc2	70.1621	0.826616	0.275591	2.99943	0.00270486	0.136597
Xpot	3550.22	0.234517	0.078538	2.98603	0.00282624	0.138519
Pdk2	217.24	-0.520888	0.174515	-2.98478	0.00283778	0.138519
Lox	28171.2	0.240276	0.0804733	2.98579	0.00282846	0.138519
Cd74	1124.03	-0.357934	0.119872	-2.98597	0.00282676	0.138519
Tet2	790.091	-0.323671	0.10847	-2.98397	0.0028453	0.138519
1110002E22Rik	53.9905	0.853061	0.285686	2.98601	0.00282642	0.138519
Postn	62.5468	0.906911	0.304283	2.98049	0.00287788	0.138947
Rorc	194.095	-0.52548	0.176237	-2.98167	0.00286682	0.138947
Celf5	319.801	-0.439686	0.148157	-2.96771	0.00300032	0.143379
Slc35e4	1755.08	0.319558	0.107731	2.96625	0.00301451	0.143379
Chmp6	1218.58	0.258921	0.0873751	2.96333	0.0030433	0.143379
Dock8	724.782	0.291908	0.0984623	2.96467	0.00303006	0.143379
Loxl3	4607.32	-0.241391	0.0814374	-2.96413	0.00303537	0.143379
Abhd2	2013.82	0.236529	0.0798073	2.96375	0.00303914	0.143379
Hyal1	588.603	-0.303606	0.102719	-2.95568	0.00311978	0.146392
Cdr2	892.777	0.272641	0.0923038	2.95373	0.00313957	0.146731
Pmepa1	2168.21	0.293006	0.0993527	2.94915	0.00318652	0.148332
Nhp2	2448.59	0.273239	0.0927803	2.94501	0.00322939	0.148607
Slc7a11	1568.49	0.318094	0.108015	2.9449	0.00323059	0.148607
E130309D02Rik	731.283	0.290033	0.0984467	2.94609	0.00321821	0.148607
Fscn1	12585.1	0.222795	0.0757015	2.94307	0.00324977	0.148903
Unc5b	8065.23	0.362576	0.123346	2.9395	0.00328744	0.150041
Jade1	2417.7	0.219399	0.074691	2.93743	0.00330949	0.15046
Copz2	648.542	-0.310819	0.105899	-2.93506	0.00333486	0.151025
Eldr	241.052	-0.441086	0.150859	-2.92384	0.00345746	0.155973
Tcirg1	11454	-0.252935	0.0866677	-2.91845	0.00351778	0.158004
Dclk1	6096.24	-0.279038	0.0956457	-2.91741	0.00352953	0.158004
Mov10	5104.76	-0.396783	0.136112	-2.91512	0.00355546	0.158557
Inhbb	446.947	-0.359075	0.123593	-2.9053	0.003669	0.160556
Itm2b	11493.9	-0.233891	0.0804746	-2.9064	0.00365618	0.160556
Ctif	753.855	0.273912	0.0941713	2.90866	0.00362982	0.160556
Rnf114	1314.74	-0.362999	0.124766	-2.90944	0.00362079	0.160556
Eif3b	12394.3	0.188602	0.0648984	2.90611	0.00365951	0.160556
Eya1	394.512	-0.375636	0.129456	-2.90165	0.00371198	0.161831
Tlr2	1917.92	-0.278919	0.0963211	-2.89572	0.00378292	0.164311
P2ry14	57.1837	0.854622	0.295651	2.89064	0.00384453	0.166368
Rras2	800.472	0.295153	0.102182	2.88851	0.00387074	0.166884
Cdk12	1922.65	0.265901	0.0924513	2.87612	0.00402594	0.171356
Fas	619.492	-0.327401	0.113918	-2.874	0.00405303	0.171356
Slc16a1	4312	0.341857	0.118794	2.87774	0.00400539	0.171356
Gadd45a	566.362	0.317336	0.110442	2.87332	0.00406181	0.171356
Armc5	860.637	0.261894	0.0911485	2.87327	0.00406246	0.171356
Gria3	1328.78	-0.280832	0.0976847	-2.87489	0.0040417	0.171356
Jakmip3	116.593	-0.706391	0.246228	-2.86885	0.00411962	0.173143
Etv1	172.701	-0.533234	0.185956	-2.86753	0.00413687	0.173245
Naa20	654.249	-0.336319	0.117338	-2.86624	0.00415385	0.173334
Rhbdd1	1688.59	0.247438	0.0864964	2.86068	0.00422738	0.175775
Aldh3a1	93.2585	-0.697666	0.244309	-2.85567	0.00429461	0.176726
Ppp1r14b	2265.24	0.295533	0.103493	2.8556	0.00429562	0.176726
Cog4	2207.29	-0.288478	0.100951	-2.8576	0.00426864	0.176726
Osmr	576.911	-0.473509	0.166512	-2.8437	0.00445935	0.182179
Ivd	947.147	-0.275549	0.0968982	-2.8437	0.00445933	0.182179
Ampd3	751.467	0.270647	0.0953633	2.83807	0.00453876	0.184776
Hdac7	5965.98	-0.261338	0.0922441	-2.83312	0.00460966	0.186364
Enpp5	813.388	-0.288179	0.101702	-2.83357	0.00460308	0.186364
Agap2	198.206	-0.472137	0.16682	-2.83023	0.00465153	0.187068
Ifit1bl1	53.7971	-1.2145	0.429496	-2.82774	0.00468782	0.187068
A230057D06Rik	61.9402	-0.794572	0.28097	-2.82796	0.00468461	0.187068
Wwc2	2429.53	0.212823	0.0752686	2.82751	0.00469111	0.187068
Lmbrd2	1259.22	0.300816	0.106593	2.8221	0.00477101	0.189568
Syt13	212.766	-0.469494	0.166456	-2.82053	0.00479437	0.189568
Grsf1	2413.89	0.2474	0.0877307	2.81999	0.00480247	0.189568
Anp32e	3161.57	0.198518	0.0704624	2.81736	0.00484208	0.190488
Dnhd1	325.749	-0.42428	0.150759	-2.81429	0.00488845	0.191025
Mapkapk3	258.144	-0.383164	0.136135	-2.81459	0.00488391	0.191025
Tomm40	2778.33	0.246376	0.0876156	2.81201	0.00492334	0.191748
A330076H08Rik	53.6239	-0.796366	0.283331	-2.81073	0.00494296	0.191872
Mitd1	1094.84	-0.427989	0.152665	-2.80345	0.00505593	0.195228
Etl4	661.518	-0.300491	0.107203	-2.80301	0.00506284	0.195228
Trpm6	242.479	-0.418658	0.149426	-2.80177	0.00508231	0.195334
Cnnm4	917.627	0.371621	0.13275	2.79942	0.00511952	0.196119
Acly	12719.3	0.175553	0.0627575	2.79732	0.00515285	0.196164
Snrk	712.355	-0.309955	0.110808	-2.79723	0.00515425	0.196164
Epb41l3	2944.43	-0.224035	0.080184	-2.79401	0.00520593	0.197487
Clec2d	244.44	-0.509544	0.182461	-2.79261	0.00522847	0.1977
Rrp9	1616.26	0.267924	0.0960299	2.79001	0.00527065	0.198653
Dhx29	1217.83	0.238502	0.0856802	2.78364	0.00537533	0.200848
Psme2	1057.8	-0.358306	0.128755	-2.78285	0.0053883	0.200848
Dennd2c	525.771	-0.302942	0.108882	-2.78229	0.00539766	0.200848
Syde2	390.903	0.336224	0.12077	2.78401	0.00536917	0.200848
Phtf2	783.257	0.311172	0.111903	2.78073	0.00542367	0.201175
Hfe	148.948	-0.527694	0.190078	-2.7762	0.00549987	0.203356
Togaram1	872.178	0.279192	0.100771	2.77055	0.00559613	0.205614
Luzp1	1711.63	0.269772	0.0973482	2.77121	0.00558486	0.205614
Tmcc2	884.214	0.263955	0.0953569	2.76808	0.00563884	0.205888
Cdh26	252.102	-0.443828	0.1603	-2.76874	0.00562738	0.205888
Abca1	1231.26	0.233732	0.0846805	2.76016	0.00577729	0.210286
Crcp	595.789	0.289691	0.105099	2.75636	0.00584488	0.212086
Ly6e	28880.2	-0.373618	0.135639	-2.7545	0.00587812	0.212631
Ralgps2	721.311	-0.267512	0.097479	-2.7443	0.00606401	0.215958
Chpt1	763.023	-0.298866	0.10898	-2.74239	0.00609948	0.215958
Lynx1	1126.95	-0.333074	0.121434	-2.74284	0.00609105	0.215958
Tmeff1	1140.68	0.301824	0.110006	2.74371	0.00607487	0.215958
Ahcyl2	784.774	0.261028	0.0950781	2.7454	0.00604371	0.215958
Usp38	862.066	0.261204	0.0951504	2.74517	0.00604793	0.215958
Ndrg4	520.606	-0.28961	0.10556	-2.74355	0.00607787	0.215958
Otogl	3284.2	0.219175	0.0799639	2.74093	0.00612658	0.216263
Lpgat1	3648.19	0.233	0.0850962	2.73807	0.00618008	0.217491
F2r	4765.72	0.287114	0.104988	2.73473	0.00624309	0.217491
Naga	705.577	-0.275674	0.100838	-2.73383	0.00626022	0.217491
Mir5125	238.326	-0.614402	0.224774	-2.73342	0.006268	0.217491
Trerf1	1073.56	-0.276252	0.101018	-2.73469	0.00624395	0.217491
Slc6a6	8060.96	0.289482	0.105915	2.73316	0.00627308	0.217491
Rps6ka2	1197.78	0.246098	0.0901121	2.73102	0.00631389	0.217789
Mir100hg	1348.07	-0.451863	0.165472	-2.73076	0.00631892	0.217789
Col9a1	58.3264	-0.756694	0.27749	-2.72693	0.00639267	0.219149
Gtpbp4	1941.01	0.255587	0.0937329	2.72676	0.00639592	0.219149
H2-T3	82.542	-0.641311	0.235455	-2.72371	0.00645541	0.219898
Ccbe1	138.421	0.504063	0.185057	2.72382	0.0064531	0.219898
Oxsr1	2098.63	0.215737	0.0792709	2.72151	0.00649835	0.220717
Klf16	635.921	0.275283	0.101255	2.71871	0.00655367	0.221001
Mmp19	217.521	-0.507197	0.186591	-2.71823	0.00656324	0.221001
Nos2	192.48	-0.630995	0.232135	-2.71822	0.00656346	0.221001
Mr1	692.661	-0.280375	0.103272	-2.71491	0.00662937	0.222203
Npr3	192.835	0.509568	0.187719	2.71452	0.0066372	0.222203
Aldh6a1	306.981	-0.370629	0.13677	-2.70988	0.00673083	0.222452
Dnajc2	1879.87	0.228366	0.0842855	2.70943	0.00673982	0.222452
Hipk2	614.346	0.276938	0.102179	2.71032	0.00672184	0.222452
Wdr6	4132.65	-0.195342	0.0720765	-2.7102	0.00672432	0.222452
Stt3b	10106.8	0.252675	0.0931468	2.71265	0.00667466	0.222452
Tmem176b	18680.4	-0.221237	0.0816992	-2.70795	0.0067701	0.222822
Dusp5	281.319	0.369633	0.136702	2.70393	0.00685244	0.224899
Carf	99.0877	-0.565321	0.209192	-2.70241	0.00688395	0.2253
Nanos1	211.419	0.458491	0.169727	2.70134	0.0069061	0.225393
Plscr3	1800.95	-0.218329	0.0808546	-2.70026	0.00692849	0.225494
Ttc7b	432.955	0.306173	0.113523	2.69702	0.00699622	0.226437
Slc7a1	5633.62	0.225183	0.0834828	2.69736	0.00698925	0.226437
Wnt5a	2220.35	-0.226431	0.0840911	-2.69268	0.00708794	0.228142
Mtcl1	1122.18	0.24745	0.0918928	2.69281	0.00708516	0.228142
Commd3	794.427	-0.259174	0.0963087	-2.69108	0.00712217	0.228614
Gpr153	1828.37	-0.242265	0.0900954	-2.68899	0.00716692	0.22942
Tbc1d10b	2091.74	0.207472	0.0772247	2.6866	0.00721835	0.230435
Rnasel	168.035	-0.723705	0.269705	-2.68332	0.00728955	0.232074
Ypel2	196.544	-0.50074	0.186896	-2.67924	0.00737893	0.23291
Srm	2984.37	0.202229	0.0754921	2.67881	0.00738837	0.23291
Atp2a2	15422.9	0.270666	0.100976	2.68048	0.00735157	0.23291
Chsy1	1253.91	0.293246	0.109482	2.67849	0.00739555	0.23291
Trps1	1001.86	-0.280644	0.104864	-2.67628	0.00744453	0.233822
Ddah1	1005.58	0.247121	0.0924467	2.67312	0.00751499	0.235209
Irf2	781.326	-0.378299	0.141553	-2.6725	0.00752895	0.235209
Pes1	3128.59	0.19693	0.073798	2.6685	0.00761917	0.236519
Syngap1	1165.35	-0.343705	0.128821	-2.66809	0.00762849	0.236519
Gstm1	684.735	-0.305541	0.114523	-2.66795	0.00763159	0.236519
Zfp54	293.38	-0.357866	0.134478	-2.66114	0.00778759	0.240715
Zfp62	587.495	-0.311159	0.11701	-2.65926	0.00783135	0.241222
Zyx	5112.71	0.200819	0.0755338	2.65866	0.00784528	0.241222
Ddi2	444.014	0.309074	0.116304	2.65747	0.00787298	0.241438
Ino80e	1324.41	0.228481	0.0860342	2.6557	0.00791429	0.242069
Pip4k2c	1641.59	0.207246	0.0781678	2.6513	0.00801825	0.244018
Vat1	6997.28	0.211054	0.0796137	2.65098	0.00802584	0.244018
Alkbh1	448.753	-0.296912	0.11208	-2.6491	0.00807065	0.244018
Glrx5	1038.44	0.284977	0.10759	2.64875	0.00807909	0.244018
Ccdc189	94.8035	-0.644164	0.243208	-2.64861	0.0080824	0.244018
Slc27a6	71.3513	-0.671297	0.253764	-2.64536	0.00816041	0.245106
Per3	540.072	-0.318567	0.120392	-2.64608	0.00814315	0.245106
Ptch1	992.789	0.299554	0.113296	2.64399	0.00819352	0.245469
Tmem115	1731.23	0.304019	0.115348	2.63567	0.00839721	0.250929
Peg12	588.692	0.292767	0.111144	2.63413	0.00843522	0.251421
Lce1g	788.352	0.337388	0.128399	2.62766	0.00859749	0.255606
Dzip1	781.79	-0.308402	0.117465	-2.62548	0.00865265	0.256593
Gulp1	793.845	-0.302461	0.115457	-2.61969	0.00880088	0.257718
Actg1	19883.5	0.172821	0.0659397	2.62089	0.0087701	0.257718
Gtpbp1	2059.24	0.210269	0.0801702	2.62278	0.00872164	0.257718
Slc20a1	2021.5	0.247987	0.0946531	2.61996	0.00879394	0.257718
Lef1	361.696	0.413397	0.157783	2.62003	0.00879213	0.257718
Mapk6	4281.82	0.245567	0.0939585	2.61357	0.00896009	0.261724
Ccdc82	402.264	-0.311118	0.119147	-2.6112	0.00902251	0.26289
Trmt1l	1203.61	-0.234601	0.0899422	-2.60836	0.00909773	0.263766
Pdcd4	430.102	-0.361101	0.138432	-2.6085	0.009094	0.263766
Zfyve9	828.252	0.270389	0.103765	2.60578	0.00916651	0.264942
Mir3113	74.5139	0.689937	0.264836	2.60514	0.00918361	0.264942
Ddx18	2757.79	0.198965	0.076483	2.60142	0.00928375	0.266514
Fut10	624.214	-0.27034	0.103913	-2.6016	0.0092789	0.266514
Sgsm2	698.245	-0.317541	0.122209	-2.59834	0.00936746	0.268258
Dnajc1	1568.84	0.233793	0.0900555	2.5961	0.00942877	0.269354
Ano3	69.9219	-0.726407	0.28046	-2.59006	0.0095959	0.27346
Ddx21	5531.47	0.201449	0.077821	2.58861	0.00963629	0.273811
Ddx6	2625.39	-0.278614	0.107658	-2.58794	0.00965509	0.273811
H2bc18	46.6108	0.818954	0.316816	2.58496	0.00973916	0.275526
Ccdc80	3561.29	-0.210327	0.0815228	-2.57998	0.00988054	0.278851
Slc1a4	2829.35	0.22283	0.0864112	2.57872	0.00991673	0.279143
Taf10	1451.07	0.258976	0.100458	2.57796	0.00993869	0.279143
Birc2	550.329	-0.281893	0.109412	-2.57645	0.00998216	0.279692
Apob	264.398	0.521972	0.202702	2.57507	0.0100219	0.280135
Pnpt1	2753.89	-0.339405	0.131976	-2.57172	0.0101193	0.281535
Tmem44	49.236	-0.829786	0.322661	-2.57169	0.0101202	0.281535
Gsk3a	2079.36	0.199188	0.0775328	2.56909	0.0101967	0.28299
Ppp1r15a	546.802	0.290788	0.113291	2.56672	0.0102664	0.284248
Stat5b	1352.82	-0.232618	0.0906973	-2.56478	0.0103242	0.285174
Ly6a	806.656	-1.41195	0.550981	-2.56261	0.010389	0.286285
H2-K1	23618.7	-0.237585	0.0927867	-2.56055	0.0104506	0.287305
Bzw2	2383.13	0.19833	0.0774877	2.5595	0.0104822	0.287497
Alkbh5	3073.16	0.225969	0.0883209	2.5585	0.0105126	0.287656
Kctd13	336.654	0.317507	0.124184	2.55674	0.0105657	0.288433
Polr3e	1253.28	0.215866	0.0844628	2.55575	0.0105959	0.288584
Nckap5l	731.024	-0.278201	0.109267	-2.54607	0.0108942	0.292616
Bace2	81.8472	-0.624428	0.245179	-2.54683	0.0108708	0.292616
Rasl11b	188.934	-0.405992	0.159363	-2.5476	0.0108468	0.292616
Rnf169	1239.24	-0.246977	0.0969357	-2.54784	0.0108393	0.292616
Rrp8	906.68	0.255507	0.10025	2.5487	0.0108125	0.292616
Tcim	1611.34	-0.337909	0.132559	-2.54913	0.0107992	0.292616
Baz1a	1822.92	0.21437	0.0843049	2.5428	0.010997	0.294699
Ybx3	6878.13	0.212642	0.0836738	2.54132	0.0110435	0.295268
Ppp1r12b	2769.48	-0.195877	0.0773294	-2.53302	0.0113084	0.301171
Phtf1os	72.552	-0.648502	0.256045	-2.53277	0.0113165	0.301171
Eno2	456.988	-0.433744	0.171305	-2.53199	0.0113416	0.301171
Slamf8	88.5225	-0.661702	0.261519	-2.53022	0.0113991	0.301327
Zic2	422.65	0.294542	0.116389	2.53068	0.0113842	0.301327
Vsig10	828.349	-0.278833	0.110286	-2.52826	0.0114628	0.302329
Rab36	296.731	-0.453917	0.179708	-2.52586	0.0115414	0.302664
Nlgn2	4852.72	-0.331311	0.131186	-2.5255	0.0115532	0.302664
Nudt13	482.368	-0.392501	0.15539	-2.5259	0.0115402	0.302664
Cpa6	170.638	-0.415057	0.164488	-2.52333	0.0116249	0.303047
Srr	470.62	-0.319657	0.126652	-2.5239	0.0116062	0.303047
AU020206	760.111	-0.344555	0.136582	-2.5227	0.0116457	0.303047
Pde12	444.399	0.299967	0.119113	2.51835	0.0117907	0.306139
S100a4	14955.2	-0.211584	0.0841034	-2.51577	0.0118774	0.307707
Pabpc1	51917.2	0.19448	0.0773379	2.51467	0.0119143	0.307924
Arhgef19	886.61	-0.253616	0.100888	-2.51382	0.011943	0.307924
Flt3l	199.664	-0.419306	0.166843	-2.51318	0.0119649	0.307924
Adcy7	1645.46	0.265949	0.105955	2.51002	0.0120723	0.308928
Exosc6	782.483	0.252836	0.100743	2.50971	0.0120832	0.308928
Parp16	222.571	-0.406268	0.161865	-2.50991	0.0120762	0.308928
Rpl27	880.843	0.27108	0.108147	2.50658	0.0121905	0.308987
Meiob	34.8103	-1.23101	0.491047	-2.50692	0.012179	0.308987
Tmem245	1672.12	0.25634	0.102319	2.5053	0.0122348	0.308987
P2rx7	204.806	-0.399356	0.159229	-2.50807	0.0121394	0.308987
Zfp827	926.594	-0.239708	0.0956909	-2.50503	0.0122442	0.308987
Plxna3	2474.35	-0.2227	0.0888688	-2.50594	0.0122126	0.308987
Ahnak2	1792.68	-0.239083	0.095507	-2.5033	0.012304	0.309161
Pknox2	111.269	-0.504618	0.201539	-2.50383	0.0122858	0.309161
9930012K11Rik	124.021	-0.517358	0.20676	-2.50221	0.0123421	0.309453
Gm6034	66.784	-0.745079	0.298051	-2.49984	0.012425	0.310863
Ip6k2	1084.19	-0.221706	0.0887903	-2.49696	0.0125261	0.312725
Eif1	6714.61	0.181906	0.0729313	2.49421	0.0126236	0.312919
Atf4	6474.32	0.202507	0.0811464	2.49558	0.0125753	0.312919
Lrrk2	2240.16	0.199092	0.0797954	2.49503	0.0125946	0.312919
Il15ra	399.332	-0.392391	0.157351	-2.49373	0.012641	0.312919
Syt1	100.961	-0.524469	0.210566	-2.49076	0.0127469	0.313686
4933412E12Rik	839.531	-0.310344	0.125178	-2.47921	0.0131673	0.313686
Tbc1d9b	3501.71	0.17609	0.0709879	2.48056	0.0131175	0.313686
Ncor1	5316.13	-0.21303	0.0858904	-2.48025	0.0131289	0.313686
Ccl7	1683.25	-0.353796	0.142476	-2.48319	0.013021	0.313686
Bphl	155.499	-0.473443	0.19074	-2.48214	0.0130595	0.313686
Mctp1	72.0466	-0.679787	0.273189	-2.48834	0.0128342	0.313686
Glud1	3940.62	0.258849	0.104224	2.48358	0.0130071	0.313686
E330033B04Rik	36.5144	-0.866562	0.348194	-2.48874	0.0128198	0.313686
Ino80c	421.904	0.28777	0.115898	2.48295	0.0130298	0.313686
Scn2a	404.548	-0.327124	0.131429	-2.48899	0.0128107	0.313686
Agap3	2577.94	0.187457	0.0752345	2.49163	0.0127157	0.313686
Arhgap24	117.661	-0.709292	0.285975	-2.48026	0.0131287	0.313686
Ftl1	13722.1	0.2127	0.085535	2.4867	0.0128933	0.313686
Rpl13	732.774	0.276053	0.111365	2.47881	0.0131821	0.313686
Pml	3809.2	-0.36536	0.1467	-2.49052	0.0127557	0.313686
Pik3cb	1516.37	0.20305	0.0817067	2.48511	0.0129512	0.313686
Prkar2a	3016.65	0.176463	0.0710662	2.48309	0.013025	0.313686
Amer1	872.922	-0.288524	0.116246	-2.48201	0.0130644	0.313686
Zfp949	117.434	-0.572976	0.231219	-2.47807	0.0132095	0.313699
Pgs1	2214.29	0.183049	0.0740517	2.4719	0.0134396	0.317076
Mtmr11	1679.72	-0.223691	0.0905069	-2.47154	0.0134533	0.317076
Ap2a2	5063.01	0.168279	0.0680919	2.47135	0.0134602	0.317076
Mtcp1	67.2691	-0.702088	0.283849	-2.47345	0.0133814	0.317076
Zfp760	78.3934	-0.638935	0.258742	-2.46939	0.0135343	0.31818
Rrp12	1413.16	0.218251	0.0884376	2.46786	0.0135924	0.318264
Tlr1	177.969	-0.454554	0.184149	-2.4684	0.0135718	0.318264
Eef1g	6230.87	0.193184	0.0783136	2.4668	0.0136325	0.318565
Rftn2	988.911	-0.235538	0.0955968	-2.46387	0.0137447	0.320545
Ntng2	112.35	-0.496421	0.201762	-2.46043	0.0138769	0.322984
Ppm1k	133.079	-0.484037	0.196839	-2.45906	0.0139302	0.323416
Creld1	119.816	-0.55762	0.226811	-2.45853	0.0139508	0.323416
Zfp428	334.827	0.35839	0.145859	2.4571	0.0140064	0.324061
Prdx6	4796.29	0.184785	0.0753009	2.45396	0.0141294	0.324073
Vcl	8498.69	0.272571	0.111085	2.45371	0.0141391	0.324073
Ankrd1	2215.3	0.250243	0.102022	2.45284	0.0141733	0.324073
Skida1	56.5751	0.744008	0.303218	2.45371	0.0141392	0.324073
D3Ertd751e	299.627	-0.379284	0.154448	-2.45573	0.0140597	0.324073
Tprgl	872.615	0.242177	0.0987197	2.45318	0.0141601	0.324073
Col1a1	180839	-0.233187	0.0951907	-2.44969	0.014298	0.325016
Lrch1	204.783	-0.369818	0.150921	-2.45041	0.0142695	0.325016
Iqgap1	15360.5	0.217123	0.0886325	2.4497	0.0142976	0.325016
Inhba	1252.45	0.232406	0.0949646	2.44729	0.0143934	0.325916
Lbh	2864.74	-0.342203	0.139814	-2.44756	0.0143829	0.325916
Akap12	88.0961	-0.594238	0.242997	-2.44545	0.0144672	0.326164
Cep295nl	86.1571	0.585519	0.239454	2.44523	0.014476	0.326164
Ccn3	422.161	-0.299471	0.122487	-2.44493	0.0144881	0.326164
Utp18	1899.86	0.206565	0.0845199	2.44399	0.014526	0.326388
Cluh	4074.95	0.174214	0.0713498	2.44169	0.0146188	0.327842
Melk	966.01	-0.296106	0.121442	-2.43825	0.0147586	0.330343
Rhob	2150.65	0.236169	0.096913	2.43692	0.014813	0.330927
Zmat3	3296.13	-0.222665	0.0914622	-2.43451	0.0149121	0.331872
Junb	3328.26	0.219837	0.0902898	2.43479	0.0149002	0.331872
Lipa	1952.75	-0.214396	0.088094	-2.43372	0.0149447	0.331965
Trim7	68.2425	-0.637467	0.262082	-2.43232	0.0150024	0.331985
Rnf187	5460.58	0.190426	0.078278	2.43269	0.0149873	0.331985
Hmga1	652.378	0.281115	0.115615	2.43148	0.0150374	0.332131
Erf	1871.18	0.186453	0.076722	2.43024	0.0150888	0.332637
Nop58	4761.25	0.175134	0.0721758	2.42649	0.0152456	0.33546
Usp34	6600.59	0.162832	0.0671985	2.42314	0.0153868	0.336913
Cubn	85.3181	0.54857	0.226413	2.42288	0.0153981	0.336913
B130024G19Rik	63.614	-0.676507	0.279109	-2.4238	0.0153589	0.336913
Abtb2	875.933	0.235543	0.0972511	2.42201	0.0154351	0.337092
Serpine2	4437.57	-0.211236	0.087296	-2.41977	0.0155304	0.338539
Creg1	1545.43	-0.22956	0.0949062	-2.41881	0.0155712	0.338797
Ugdh	3674.37	0.196094	0.0811875	2.41532	0.0157213	0.341428
Ifi209	61.5793	-0.974184	0.403478	-2.41446	0.0157584	0.341598
Plch2	37.8643	-0.809493	0.335542	-2.41249	0.0158439	0.342815
Vldlr	2233.82	-0.202774	0.084161	-2.40935	0.0159808	0.344074
Sars	10740.8	0.184551	0.0766047	2.40913	0.0159904	0.344074
Gbp2b	136.051	-1.27581	0.529331	-2.41024	0.0159422	0.344074
Lpin1	794.6	-0.253767	0.105466	-2.40615	0.0161214	0.346255
Shmt2	5939.92	0.170701	0.0710036	2.40412	0.0162116	0.347152
Tubb6	4045.06	0.187111	0.0778373	2.40387	0.0162226	0.347152
Apcdd1	640.054	-0.338551	0.140885	-2.40303	0.0162597	0.347309
Cers6	1823.66	0.218102	0.0908238	2.40138	0.0163333	0.347795
Rps16	1462.13	0.266132	0.110834	2.40119	0.016342	0.347795
Phyhd1	72.3718	-0.601522	0.25059	-2.40042	0.0163761	0.347888
Adam23	166.504	-0.409081	0.170644	-2.39728	0.0165175	0.348574
A630001G21Rik	238.571	-0.355967	0.148459	-2.39774	0.0164963	0.348574
Hars2	752.981	-0.295972	0.123474	-2.39705	0.0165277	0.348574
Piezo1	13259.5	0.253547	0.105698	2.3988	0.016449	0.348574
Vps37d	97.8303	-0.499759	0.208584	-2.39596	0.016577	0.348983
Aggf1	1118.38	0.224901	0.0939225	2.39453	0.0166415	0.349711
Thbs3	1288.85	-0.278601	0.116475	-2.39194	0.0167594	0.351557
Matn2	2633.29	-0.243766	0.102047	-2.38877	0.016905	0.351603
Rpl34	384.463	0.338114	0.141458	2.3902	0.0168392	0.351603
Cyp2j6	803.49	-0.250634	0.104835	-2.39074	0.0168143	0.351603
Bmp2k	841.494	0.226523	0.0948346	2.38861	0.0169121	0.351603
Lrp6	3063.55	0.211939	0.0887	2.38939	0.0168764	0.351603
H2-DMa	149.122	-0.427968	0.17922	-2.38794	0.0169431	0.351622
Tcof1	3481.92	0.184888	0.0775038	2.38553	0.0170544	0.353304
Apol7a	1077.66	-0.382596	0.160615	-2.38206	0.0172159	0.354853
Fzd1	346.937	-0.308606	0.12959	-2.3814	0.017247	0.354853
Bst1	126.028	-0.506328	0.212625	-2.38132	0.0172506	0.354853
Myd88	1080.45	-0.286215	0.120121	-2.38272	0.0171851	0.354853
Lgr4	561.77	0.309276	0.13019	2.37558	0.0175216	0.358722
Trib3	936.681	0.312103	0.131389	2.37542	0.0175291	0.358722
Arpc1b	8740.9	0.179168	0.0754475	2.37474	0.0175615	0.358722
Phip	3039.26	-0.203595	0.0857228	-2.37504	0.0175471	0.358722
Hexdc	646.515	-0.285908	0.12069	-2.36895	0.0178385	0.361331
Otud1	315.01	0.30403	0.128345	2.36884	0.0178439	0.361331
St7l	459.536	-0.29585	0.124877	-2.36912	0.0178302	0.361331
Cxxc4	103.047	-0.493056	0.208077	-2.36959	0.017808	0.361331
Fam214a	432.312	-0.313413	0.132186	-2.371	0.01774	0.361331
Stoml1	370.986	-0.29359	0.124026	-2.36717	0.0179247	0.36234
Jade2	485.944	-0.256227	0.108333	-2.36517	0.0180216	0.363186
Irf1	5585.1	-0.337014	0.142531	-2.3645	0.0180546	0.363186
Slc9a1	3542.53	0.242433	0.102535	2.36439	0.0180599	0.363186
Tnfsf10	174.427	-1.08019	0.457353	-2.36183	0.0181849	0.365073
Sphk1	566.043	-0.263975	0.111983	-2.35728	0.0184095	0.368196
Dnm1	3924.23	-0.237356	0.100671	-2.35775	0.0183861	0.368196
Vcam1	9656	-0.16815	0.071348	-2.35676	0.018435	0.368196
Nfil3	482.109	0.276646	0.117426	2.35592	0.0184767	0.3684
Chd9	1619.13	-0.22361	0.0949651	-2.35466	0.0185397	0.369026
Pcmtd2	742.968	-0.241704	0.102685	-2.35384	0.0185808	0.369215
Myl12a	6225.47	0.177237	0.0753607	2.35185	0.0186802	0.37056
Rn7sk	56.7627	0.756483	0.321861	2.35034	0.0187562	0.371437
Prl2c2	9438.52	0.318152	0.135455	2.34877	0.0188357	0.371751
Kpna1	1220	0.215234	0.0916229	2.34913	0.0188171	0.371751
Atic	7763.86	0.150748	0.0642137	2.3476	0.0188946	0.372284
Rfx5	1455.74	-0.261937	0.11163	-2.34646	0.0189525	0.372795
Wnt4	371.176	-0.379509	0.161814	-2.34535	0.0190095	0.373288
Naip6	175.869	-0.44758	0.191003	-2.34332	0.0191131	0.374694
Chka	1410.34	0.236932	0.101258	2.33988	0.0192901	0.377531
Mfsd12	915.479	-0.25192	0.107722	-2.33862	0.019355	0.377535
Nuak1	462.519	0.267138	0.114209	2.33902	0.0193345	0.377535
Bcar3	1285.53	0.21417	0.0916502	2.33682	0.0194488	0.378732
Enpp4	276.368	-0.318113	0.136258	-2.33463	0.0195629	0.380322
Fbxw17	418.34	-0.385735	0.165347	-2.33288	0.0196542	0.38048
Slc12a2	5383.63	0.24846	0.106516	2.33261	0.0196688	0.38048
Tia1	1773.84	-0.233824	0.10023	-2.33287	0.0196552	0.38048
Klhdc8b	37.8243	-0.841215	0.360907	-2.33084	0.019762	0.381651
Pawr	1303.43	0.192078	0.0825486	2.32685	0.0199732	0.382568
Pycr1	1196.76	0.310396	0.133319	2.32821	0.0199007	0.382568
Mier3	461.264	-0.292239	0.12558	-2.32711	0.0199593	0.382568
Plch1	27.3127	-0.959771	0.412285	-2.32793	0.0199158	0.382568
Plekhn1	1142.09	-0.333849	0.143349	-2.32893	0.019863	0.382568
BC051226	76.5054	-0.699653	0.301774	-2.31847	0.0204238	0.39056
Mthfd1l	1680.83	0.197714	0.0853165	2.31742	0.0204808	0.391009
Pak2	2129.24	0.201855	0.0871852	2.31524	0.0205998	0.39264
Axdnd1	206.058	-0.574732	0.248515	-2.31266	0.0207412	0.392694
E130317F20Rik	122.307	0.483584	0.209134	2.31232	0.02076	0.392694
Mknk2	3428.94	0.163406	0.0706735	2.31213	0.0207707	0.392694
Heatr1	2532.96	0.166575	0.0719809	2.31416	0.0206591	0.392694
Plgrkt	608.266	-0.318505	0.137667	-2.31359	0.0206905	0.392694
Lgr6	161.337	0.509406	0.220548	2.30973	0.020903	0.39453
F11r	741.826	0.239433	0.103689	2.30915	0.0209353	0.39453
Nckap5	240.408	-0.358765	0.155801	-2.30271	0.0212952	0.395077
Adamtsl5	846.485	-0.233921	0.10156	-2.30327	0.0212635	0.395077
Gm12258	261.104	-0.385762	0.167499	-2.30308	0.0212746	0.395077
Mcrip2	261.736	0.363024	0.157601	2.30344	0.0212541	0.395077
Vwa7	37.5095	-0.829558	0.360273	-2.30258	0.0213025	0.395077
Flad1	524.607	0.251665	0.109274	2.30306	0.0212755	0.395077
Kti12	728.248	0.26923	0.116704	2.30695	0.0210577	0.395077
Lmtk3	406.719	-0.472727	0.205286	-2.30278	0.0212914	0.395077
Prss23	2742.68	-0.191995	0.0833175	-2.30437	0.0212018	0.395077
Mtus1	608.408	-0.354531	0.153871	-2.30407	0.0212185	0.395077
Timm8a1	502.354	0.257442	0.111845	2.30177	0.0213482	0.395297
Aox1	281.196	-0.390655	0.169771	-2.30107	0.0213878	0.395404
Prune1	653.725	0.272389	0.118552	2.29762	0.0215834	0.39839
Slfn4	62.0927	-0.795289	0.34637	-2.29607	0.021672	0.398822
Habp4	869.996	0.233268	0.101597	2.29601	0.0216751	0.398822
Ppp1r15b	4292.86	0.20392	0.0888578	2.2949	0.0217389	0.399368
Kcnt2	26.4667	-0.955423	0.416683	-2.29292	0.0218524	0.400193
Apol8	82.0922	-0.739775	0.322608	-2.29311	0.0218415	0.400193
Gnb4	1277.06	-0.241786	0.105504	-2.29173	0.0219211	0.400823
Dusp1	949.051	0.244863	0.10698	2.28886	0.0220875	0.403235
Baz2b	683.232	-0.28946	0.126522	-2.28782	0.0221479	0.403706
Kif21a	2205.43	-0.199731	0.08737	-2.28604	0.0222519	0.403713
Yars	3063.6	0.184898	0.0808477	2.28699	0.0221965	0.403713
Cx3cl1	1637.21	-0.246191	0.107674	-2.28645	0.0222282	0.403713
Spats2l	93.7979	-0.7719	0.337878	-2.28455	0.0223393	0.404044
Apol10b	78.698	-0.70308	0.307755	-2.28455	0.0223393	0.404044
Rtn4	19537.8	0.229569	0.10054	2.28337	0.0224085	0.404634
Prdm9	347.324	-0.336584	0.147442	-2.28282	0.0224412	0.404634
Cacna1g	49.423	-0.721165	0.316349	-2.27965	0.0226283	0.407379
Slc25a5	2757.28	0.180793	0.0793354	2.27884	0.0226767	0.407622
Neurl1a	295.454	-0.303789	0.133423	-2.27689	0.0227931	0.409085
Zc3hav1	5312.16	-0.312933	0.137567	-2.27477	0.0229197	0.410727
Prox2	118.944	-0.454766	0.200002	-2.27381	0.0229774	0.411129
Atxn7l1	252.51	-0.359175	0.158105	-2.27175	0.0231015	0.412088
Phactr1	148.913	-0.621614	0.273574	-2.2722	0.0230747	0.412088
Tmem65	1328.98	0.205889	0.0907136	2.26966	0.0232283	0.413719
Fez2	1452.19	0.201008	0.0886893	2.26643	0.023425	0.414847
Ppargc1a	89.529	-0.640216	0.282386	-2.26717	0.0233799	0.414847
Plaur	1043.73	0.371685	0.164006	2.26629	0.0234337	0.414847
Vwa5a	2094.98	-0.33979	0.149918	-2.26651	0.0234202	0.414847
Nav1	2578.17	0.214824	0.0948836	2.26408	0.0235693	0.415028
Gigyf1	2577.76	-0.291714	0.128778	-2.26525	0.0234971	0.415028
Strap	3804.67	0.19751	0.0872469	2.26381	0.023586	0.415028
Pisd-ps3	9672.46	-0.244763	0.108081	-2.26462	0.0235359	0.415028
3300005D01Rik	413.993	0.303593	0.134337	2.25994	0.023825	0.418604
Lgmn	4544.32	-0.18218	0.0807422	-2.25632	0.0240504	0.41941
Ski	3047.83	0.163419	0.0724175	2.25662	0.0240315	0.41941
N4bp2	279.651	-0.306038	0.135596	-2.25699	0.024009	0.41941
Fbln2	12661.4	0.269445	0.119378	2.25709	0.0240027	0.41941
Plcd1	940.285	-0.23395	0.10366	-2.2569	0.024014	0.41941
Heatr9	29.5464	-1.00166	0.444096	-2.2555	0.0241021	0.419686
Emc6	1287.44	0.22429	0.0996806	2.25009	0.0244435	0.420559
Plau	402.934	0.319293	0.141881	2.25042	0.0244225	0.420559
Samm50	2850.31	0.175008	0.0777415	2.25116	0.0243756	0.420559
Maats1	67.7498	0.555181	0.246794	2.24957	0.0244762	0.420559
BC002059	201.318	-0.358158	0.15897	-2.253	0.0242594	0.420559
Ccdc141	368.554	-0.304262	0.13505	-2.25296	0.0242615	0.420559
Ccdc18	199.041	-0.417011	0.185343	-2.24995	0.0244523	0.420559
Scn1b	102.267	-0.464294	0.206386	-2.24964	0.024472	0.420559
Smad1	492.604	0.283196	0.125863	2.25002	0.0244475	0.420559
Mapre3	968.908	-0.199751	0.0888608	-2.24791	0.024582	0.421757
Kat2b	1064.81	-0.298594	0.132885	-2.247	0.02464	0.422131
Angpt1	122.568	-0.522264	0.232574	-2.24558	0.0247307	0.422821
Ldhb	774.333	-0.239237	0.106553	-2.24524	0.0247526	0.422821
Tbrg4	2403.58	0.178368	0.0794693	2.24449	0.0248008	0.423026
Rap2b	1848.75	-0.196729	0.0877517	-2.24188	0.0249692	0.424659
Pidd1	747.049	-0.280314	0.125006	-2.24241	0.0249347	0.424659
Vegfd	981.845	-0.212325	0.0947434	-2.24106	0.0250224	0.424944
Klhl21	795.207	0.266449	0.118965	2.23972	0.0251092	0.425182
Zdhhc3	2368.43	0.167021	0.0745593	2.24011	0.0250836	0.425182
Chst11	1625.2	0.193168	0.0863641	2.23667	0.025308	0.425466
Rps2	579.781	0.347956	0.155455	2.23831	0.0252006	0.425466
Cep104	918.347	0.211909	0.0946978	2.23774	0.0252383	0.425466
Gtf3a	1334.84	0.234305	0.104754	2.2367	0.0253057	0.425466
Fam168a	1813.78	-0.189597	0.0847262	-2.23776	0.0252365	0.425466
Mcee	162.644	-0.401554	0.179603	-2.23579	0.0253656	0.425822
Srsf2	7576.96	0.211248	0.0945475	2.23431	0.0254629	0.426842
Hnrnpab	16837.3	0.162769	0.0728978	2.23283	0.02556	0.427314
Mettl23	263.766	-0.316633	0.141828	-2.23252	0.0255805	0.427314
Nod1	303.668	-0.364819	0.163474	-2.23166	0.0256374	0.427314
Casp12	523.939	-0.328631	0.147257	-2.23168	0.025636	0.427314
Cab39	2310.69	0.213129	0.0957929	2.2249	0.0260882	0.433936
Pros1	1966.73	-0.200849	0.0902861	-2.22459	0.026109	0.433936
C130026I21Rik	124.101	-0.545655	0.245787	-2.22004	0.0264163	0.43842
Lcor	675.14	0.230524	0.103949	2.21767	0.0265775	0.438877
Atrn	2707.96	0.188604	0.0850555	2.21743	0.0265941	0.438877
Rps20	5004.25	0.18666	0.0841165	2.21907	0.0264821	0.438877
Maged2	3343.12	-0.188131	0.0848049	-2.2184	0.0265275	0.438877
Nop14	2421.27	0.183654	0.0829019	2.21532	0.0267381	0.440083
Mrps12	491.467	0.264137	0.119265	2.21471	0.0267802	0.440083
Eif4ebp1	4422.8	0.213156	0.0962333	2.215	0.0267603	0.440083
Txnrd3	349.814	0.308825	0.139582	2.2125	0.0269324	0.440141
Ifrd2	1644.54	0.190928	0.0862963	2.21247	0.0269342	0.440141
Mbnl3	95.0534	-0.48307	0.21834	-2.21247	0.0269343	0.440141
Eda2r	1970.43	-0.175444	0.0792738	-2.21314	0.0268878	0.440141
Gsta4	1172.96	-0.210201	0.0950408	-2.21169	0.0269881	0.440403
Itsn1	2008.88	0.191324	0.0865375	2.21088	0.0270441	0.440701
Eef2	70112.5	0.163545	0.0740114	2.20973	0.0271236	0.441382
Bcl2l11	353.103	-0.311189	0.140915	-2.20834	0.0272206	0.442344
Fads3	4068.52	0.286895	0.130001	2.20686	0.0273235	0.443137
Slain2	1836.37	0.18166	0.0823274	2.20655	0.0273452	0.443137
Rin2	1329.97	-0.352362	0.159829	-2.20462	0.0274805	0.444097
Gpr149	266.081	0.44116	0.200067	2.20506	0.0274496	0.444097
Hnrnpa0	5191.85	0.149214	0.0677109	2.2037	0.0275454	0.444531
Nedd9	279.951	-0.322189	0.146506	-2.19915	0.0278672	0.447024
Uhrf1bp1	2118.81	0.177533	0.0807402	2.19881	0.0278912	0.447024
Ppm1l	1937.07	0.1945	0.0883972	2.20029	0.0277861	0.447024
Hsdl2	335.218	-0.330092	0.150058	-2.19976	0.0278239	0.447024
Plekhg5	696.132	-0.289535	0.13164	-2.19944	0.0278465	0.447024
Baiap2	3172.04	-0.1814	0.0825483	-2.1975	0.0279845	0.447905
Sv2a	635.612	-0.297895	0.135596	-2.19694	0.0280249	0.447938
Dock5	1935.3	0.172264	0.0784986	2.19448	0.0282009	0.450135
Csnk1e	2337.08	0.172734	0.078758	2.19323	0.0282908	0.450955
Fzd3	409.925	0.250578	0.114449	2.18944	0.028565	0.454086
A730017L22Rik	151.798	-0.419346	0.191526	-2.1895	0.0285603	0.454086
Dstyk	1014.55	-0.193292	0.0883486	-2.18784	0.0286813	0.454698
Grik5	3046.03	-0.212582	0.0971508	-2.18816	0.0286579	0.454698
Plppr2	957.534	-0.226893	0.103758	-2.18676	0.0287602	0.455331
Scn3a	214.063	-0.354776	0.162282	-2.18617	0.0288033	0.455396
Zfp608	1062.01	-0.222874	0.101977	-2.18552	0.0288506	0.455527
Wdfy1	1282.94	-0.294827	0.135031	-2.1834	0.0290063	0.457367
Sgk1	554.93	0.244876	0.11241	2.17841	0.0293753	0.458544
Naip5	366.376	-0.295582	0.135663	-2.17879	0.0293472	0.458544
8030462N17Rik	526.527	0.260394	0.119547	2.17817	0.0293935	0.458544
Cp	13168.9	-0.259485	0.11916	-2.17762	0.0294341	0.458544
Arhgef39	261.173	-0.337258	0.154854	-2.17791	0.029413	0.458544
Tut4	1238.53	-0.232414	0.106574	-2.18078	0.0292	0.458544
Vps13d	1153.54	-0.192416	0.0883547	-2.17777	0.0294231	0.458544
Lrrc47	1433.54	0.182725	0.0838506	2.17918	0.0293185	0.458544
Nip7	989.216	0.205282	0.0941482	2.18041	0.0292268	0.458544
Efna3	496.302	-0.266501	0.122453	-2.17636	0.0295282	0.459398
Nploc4	4568.61	0.150724	0.069428	2.17094	0.0299361	0.465124
Fetub	285.934	-0.315068	0.145224	-2.16953	0.0300425	0.466157
Polr3gl	423.899	-0.34124	0.157364	-2.16848	0.0301225	0.466161
Otud6b	1167.36	0.21977	0.101325	2.16896	0.0300859	0.466161
Dgkd	2637.8	0.1719	0.0792978	2.16778	0.0301755	0.466362
Glipr1	2541.18	-0.235723	0.108766	-2.16726	0.0302153	0.466362
Olfml3	410.839	-0.321191	0.148403	-2.16432	0.0304399	0.469207
Rnf220	1225.84	0.185572	0.0857979	2.1629	0.0305489	0.470268
Atp5g1	410.228	0.288607	0.133555	2.16096	0.0306988	0.471084
Cacna1i	25.7392	0.873731	0.404677	2.15908	0.0308438	0.471084
Slc39a6	3713.51	0.221178	0.102353	2.16094	0.0306996	0.471084
Pus1	1532.81	0.192589	0.0891385	2.16055	0.0307298	0.471084
Tcf7l1	482.264	-0.248164	0.114932	-2.15923	0.0308325	0.471084
Man2a2	2844.08	-0.19641	0.0909542	-2.15944	0.0308163	0.471084
Dennd5a	3473.88	0.166003	0.0769283	2.15789	0.0309362	0.471878
Cdr2l	1602.26	0.215576	0.099937	2.15711	0.0309967	0.472185
Arhgef9	343.31	-0.269249	0.124896	-2.15579	0.0311002	0.473144
Mapkapk2	3221.12	0.182386	0.0847184	2.15285	0.0313304	0.473576
Rgs17	487.859	-0.263571	0.122404	-2.15329	0.0312958	0.473576
Abcf2	3936.07	0.1552	0.0720615	2.15371	0.0312626	0.473576
9230114K14Rik	198.548	-0.340835	0.158331	-2.15268	0.0313441	0.473576
Ccdc62	39.4617	-0.709267	0.329535	-2.15233	0.0313718	0.473576
Dpy19l1	5789.85	0.204095	0.0948005	2.15289	0.0313277	0.473576
Garnl3	526.743	-0.230832	0.107286	-2.15156	0.0314322	0.473876
Cct2	9197.12	0.146611	0.0682467	2.14824	0.0316944	0.474158
Trim27	1866.57	0.166277	0.0773876	2.14863	0.0316639	0.474158
Glt8d1	928.491	-0.232358	0.108042	-2.15062	0.0315061	0.474158
Dpysl3	7483.31	0.157419	0.0732494	2.14908	0.0316283	0.474158
Slc25a33	398.085	0.272703	0.126832	2.15011	0.0315465	0.474158
Gprasp1	803.867	-0.252853	0.117668	-2.14887	0.0316449	0.474158
Kifap3	1097.29	-0.187523	0.0874898	-2.14337	0.0320836	0.474512
Map3k3	2221.03	0.161994	0.0755556	2.14403	0.0320302	0.474512
Tnpo1	3689.16	0.147823	0.0689178	2.14492	0.0319591	0.474512
Zhx1	390.779	-0.304599	0.14201	-2.14492	0.0319596	0.474512
Ndrg1	1376.73	0.203682	0.0949163	2.14591	0.0318802	0.474512
Zfp442	346.032	-0.263517	0.122823	-2.14551	0.0319122	0.474512
Hax1	785.572	0.223404	0.104219	2.14359	0.0320657	0.474512
Slc37a4	175.478	0.362545	0.169035	2.14479	0.0319699	0.474512
Rplp1	14468.2	0.196071	0.0913289	2.14686	0.0318043	0.474512
Car11	75.6634	-0.536235	0.250263	-2.14268	0.0321384	0.474722
Gm6644	1211.89	0.244667	0.114259	2.14134	0.0322469	0.475724
Nme1	4978.72	0.15906	0.0744176	2.13739	0.032566	0.477872
Baalc	86.9514	0.474765	0.221972	2.13885	0.0324479	0.477872
Zbed4	370.442	0.266782	0.124868	2.13651	0.0326379	0.477872
Arid2	1833.77	-0.185508	0.0867627	-2.13811	0.0325078	0.477872
Dgkz	1182.77	0.179817	0.0841199	2.13762	0.0325473	0.477872
Tpst1	1830.65	-0.192775	0.0902275	-2.13654	0.0326356	0.477872
Sbno1	3648.19	0.168379	0.0788688	2.13492	0.0327672	0.479163
Bnc2	1234.2	-0.220535	0.103348	-2.13391	0.0328505	0.479782
A930001C03Rik	181.935	-0.448638	0.210664	-2.12964	0.0332016	0.484304
Ptpn13	1915.59	-0.270851	0.127214	-2.12909	0.0332464	0.484353
Rbp1	757.541	-0.26203	0.123155	-2.12765	0.0333663	0.485495
Dcaf11	625.959	-0.217723	0.102459	-2.12497	0.0335888	0.486913
Rab6a	2587.51	0.157385	0.0740501	2.12538	0.0335546	0.486913
Med14	1668.07	0.165976	0.0780915	2.1254	0.0335531	0.486913
C1qbp	4298	0.16037	0.0755171	2.12362	0.0337018	0.487058
Ric1	1048.36	0.212801	0.100219	2.12336	0.0337239	0.487058
Maf	463.125	-0.272647	0.128352	-2.12421	0.0336528	0.487058
Papss2	272.104	-0.299597	0.141133	-2.1228	0.0337706	0.487078
Adamts7	1784.33	-0.189041	0.0890715	-2.12235	0.0338086	0.487078
Ppip5k1	800.639	-0.204039	0.0961697	-2.12165	0.0338669	0.487316
Anxa6	4188.26	-0.170956	0.0806339	-2.12015	0.0339931	0.488037
Map1a	4442.79	-0.151195	0.0713161	-2.12007	0.0340005	0.488037
Cdc42bpg	628.313	-0.271198	0.128003	-2.11869	0.0341171	0.489109
Hacl1	131.097	-0.413167	0.195118	-2.11752	0.0342154	0.489918
Mgat2	2859.67	0.254862	0.120505	2.11495	0.0344342	0.4907
Fgd4	82.5117	-0.495632	0.234352	-2.11491	0.034438	0.4907
Dlgap4	1454.99	0.225187	0.106451	2.11541	0.0343948	0.4907
Bbs7	375.221	-0.268341	0.126809	-2.1161	0.034336	0.4907
Mxra8	7681.25	-0.165781	0.0784674	-2.11274	0.0346228	0.492731
Atp13a3	3730.48	0.185104	0.0876697	2.11138	0.0347395	0.49379
Gas2l1	2794.96	0.159679	0.0757146	2.10896	0.0349481	0.494483
Serinc5	1283.13	-0.192459	0.0912635	-2.10882	0.0349597	0.494483
Znrd2	808.276	0.220301	0.104398	2.11021	0.0348404	0.494483
Pum3	2497.45	0.160841	0.0762874	2.10836	0.0349998	0.494483
Chic1	332.839	-0.296094	0.140428	-2.10851	0.0349868	0.494483
Tmem131	8474.18	0.194987	0.0926179	2.10529	0.0352663	0.495905
Tbc1d8	123.745	-0.402392	0.191105	-2.10561	0.0352386	0.495905
Slc25a39	4601.73	0.175839	0.0834885	2.10614	0.0351918	0.495905
Tcp11x2	109.591	-0.507147	0.240897	-2.10524	0.0352702	0.495905
Dusp3	898.428	0.256313	0.121854	2.10344	0.0354273	0.496285
Ppard	1513.21	0.193626	0.0920263	2.10403	0.0353761	0.496285
Klhl26	1324.27	-0.220974	0.105076	-2.10298	0.0354671	0.496285
Cd276	2884.03	-0.160529	0.0763085	-2.10368	0.0354063	0.496285
Pelo	660.907	0.212011	0.100853	2.10217	0.0355382	0.496684
Nmnat2	303.576	-0.318918	0.151904	-2.09947	0.0357754	0.498977
Sox9	1546.23	-0.193371	0.0921109	-2.09933	0.0357877	0.498977
Slc12a5	184.491	-0.413689	0.197146	-2.09839	0.0358708	0.49954
Kmt5a	4050.12	0.161549	0.0770057	2.09789	0.035915	0.499561
Ostm1	1080.68	0.214578	0.102584	2.09173	0.0364625	0.500274
Psme3	4161.6	0.153703	0.0734076	2.09383	0.0362747	0.500274
Clip4	160.026	-0.365954	0.174714	-2.09458	0.036208	0.500274
B4galt5	3176.74	-0.223591	0.106863	-2.09232	0.0364097	0.500274
S100a13	217.63	-0.334917	0.159873	-2.0949	0.0361801	0.500274
Wdr77	3437.91	0.145563	0.0694603	2.09563	0.0361149	0.500274
Nsmaf	974.774	-0.231355	0.110359	-2.09639	0.0360473	0.500274
St3gal3	564.321	-0.250234	0.119589	-2.09244	0.0363989	0.500274
Ppt1	2088.83	-0.16597	0.0791976	-2.09565	0.0361134	0.500274
Wdr19	492.747	-0.241758	0.115523	-2.09273	0.0363732	0.500274
Itpkc	279.476	0.275193	0.131605	2.09106	0.0365229	0.500274
Mamstr	217.772	-0.362635	0.173342	-2.09202	0.0364363	0.500274
Spc24	440.444	-0.288813	0.138117	-2.09108	0.0365212	0.500274
Cyb5r1	3703.29	0.163929	0.0785971	2.08569	0.0370063	0.500441
Pwp2	1474.12	0.173281	0.0830774	2.08578	0.0369988	0.500441
Zfp942	513.332	-0.256109	0.122624	-2.08858	0.0367458	0.500441
Tnfaip8l1	70.1508	-0.505263	0.241938	-2.0884	0.036762	0.500441
Eif6	3698.76	0.168919	0.0809183	2.08752	0.036841	0.500441
Ctps	2434.23	0.159652	0.0763896	2.08997	0.0366208	0.500441
Ccp110	1083.63	-0.236953	0.113424	-2.0891	0.0366992	0.500441
Imp3	690.537	0.227167	0.108828	2.08739	0.036853	0.500441
Dipk2a	1804.4	0.236324	0.113273	2.08632	0.0369496	0.500441
Apln	254.416	-0.419979	0.200982	-2.08963	0.0366507	0.500441
Car5b	382.65	-0.299063	0.143341	-2.08637	0.0369452	0.500441
Farsb	2066.7	0.174575	0.083723	2.08515	0.0370555	0.500528
Ctbs	463.265	-0.268779	0.12901	-2.0834	0.0372148	0.502025
Pik3c2a	2190.32	0.173291	0.0831936	2.08299	0.0372523	0.502025
Tlnrd1	1968.51	0.170381	0.0818198	2.08239	0.0373065	0.502177
Tgif2	382.739	0.300026	0.144136	2.08155	0.0373836	0.502635
Nynrin	893.332	-0.220892	0.10626	-2.07879	0.0376369	0.503892
Dnaaf5	930.52	0.18785	0.0903108	2.08004	0.0375216	0.503892
Rps17	2685.61	0.175682	0.0845174	2.07865	0.0376496	0.503892
Sema3b	575.55	-0.244801	0.117745	-2.07907	0.0376109	0.503892
Nck2	955.266	-0.244715	0.117865	-2.07624	0.037872	0.506289
Kcna4	52.5297	-0.765006	0.368572	-2.07559	0.0379316	0.506507
Rpl31	691.526	0.209703	0.101177	2.07264	0.0382058	0.506783
Uchl5	948.868	0.193458	0.0933423	2.07257	0.0382126	0.506783
Bysl	1366.64	0.16913	0.0815473	2.07401	0.0380782	0.506783
Pop7	280.91	0.288563	0.139175	2.07339	0.0381361	0.506783
Cct7	8662.32	0.14445	0.0696246	2.0747	0.0380147	0.506783
Klc3	197.437	-0.321265	0.15492	-2.07375	0.0381022	0.506783
Slc25a3	10732.3	0.131801	0.0636112	2.07199	0.0382668	0.506927
Snord72	33.1207	0.776448	0.374993	2.07057	0.0383991	0.507529
Vill	27.9906	-0.822141	0.397037	-2.07069	0.0383875	0.507529
Trim16	820.827	0.193072	0.093381	2.06757	0.0386804	0.510093
Omd	31.3357	-0.80834	0.390921	-2.06778	0.0386604	0.510093
Dtx3	1732.53	-0.219214	0.106154	-2.06507	0.0389166	0.510875
Fstl1	12820	0.19662	0.0951982	2.06538	0.0388871	0.510875
H2-D1	8651.18	-0.196976	0.095405	-2.06463	0.0389583	0.510875
Slc2a6	975.687	-0.224647	0.108733	-2.06604	0.0388244	0.510875
Kank2	2539.93	-0.158437	0.0767305	-2.06485	0.0389373	0.510875
Akap1	2819.73	0.19871	0.0962855	2.06376	0.0390406	0.510881
Dusp16	688.261	0.266268	0.129025	2.0637	0.0390463	0.510881
Rmdn3	948.18	-0.201731	0.0978446	-2.06175	0.0392317	0.512733
Iars	6983.69	0.163854	0.0795297	2.06028	0.0393715	0.513411
Arpc4	1464.9	0.195219	0.0947425	2.06052	0.0393488	0.513411
Rpl37a	935.344	0.212593	0.103349	2.05703	0.0396832	0.514605
Rom1	130.74	0.396045	0.192451	2.05791	0.0395992	0.514605
Ccdc39	121.45	-0.440824	0.214266	-2.05736	0.0396513	0.514605
Mex3b	323.097	0.266072	0.12925	2.05858	0.0395342	0.514605
Cmc4	32.8308	-0.747718	0.363302	-2.05812	0.0395789	0.514605
Rasal2	1063.69	0.177523	0.0863596	2.05562	0.0398192	0.515795
Cpq	2240.2	-0.171357	0.0834065	-2.05448	0.0399296	0.516624
Nol4	274.154	0.290477	0.141449	2.05359	0.0400158	0.516624
Adamtsl4	1124.06	-0.264822	0.128947	-2.05374	0.0400013	0.516624
Polm	365.651	-0.248744	0.121311	-2.05047	0.0403189	0.516748
Ccl5	1265.59	-0.297439	0.144962	-2.05183	0.0401858	0.516748
Sgtb	277.723	0.280328	0.136629	2.05175	0.0401944	0.516748
Rnf31	1228.78	-0.253555	0.123616	-2.05115	0.0402525	0.516748
Tap1	3863.78	-0.637667	0.311149	-2.0494	0.0404235	0.516748
Zfp106	7471.16	0.178203	0.086939	2.04975	0.0403893	0.516748
Tex10	1113.05	0.203756	0.0992635	2.05268	0.0401034	0.516748
Bpgm	452.819	0.263285	0.128445	2.04978	0.0403854	0.516748
Klhl2	680.628	0.211948	0.103397	2.04984	0.0403804	0.516748
Adgra3	3708.62	0.197252	0.0963282	2.04771	0.0405883	0.518288
Aida	1891.39	-0.305067	0.149254	-2.04394	0.0409592	0.519211
Flvcr1	860.466	0.242918	0.118856	2.0438	0.0409736	0.519211
Sh3bp1	2097.58	-0.189886	0.092838	-2.04535	0.0408202	0.519211
Dcbld2	3748.01	0.214462	0.104812	2.04617	0.04074	0.519211
Myadm	7186.85	0.185368	0.0906172	2.04562	0.0407939	0.519211
Zfp773	33.6097	-0.718035	0.351398	-2.04337	0.041016	0.519211
Slc27a1	1908.98	-0.204466	0.0999829	-2.04501	0.0408542	0.519211
Nlrc5	890.872	-0.751692	0.367674	-2.04445	0.0409088	0.519211
Klhl30	189.567	0.353377	0.173028	2.04231	0.0411212	0.519589
Ssbp3	2127.67	-0.152546	0.074698	-2.04217	0.0411348	0.519589
Paqr8	168.891	-0.355857	0.174609	-2.03803	0.0415473	0.521646
BC048403	306.9	0.276653	0.135789	2.03737	0.0416129	0.521646
Jpt1	3905.54	0.161728	0.0793372	2.03849	0.0415011	0.521646
Plekha3	675.768	0.21811	0.107077	2.03695	0.0416549	0.521646
Taf4	1107.9	0.198817	0.0975247	2.03864	0.0414865	0.521646
Mrps28	419.583	0.284685	0.139693	2.03793	0.0415566	0.521646
Pex5l	31.5837	-0.789611	0.387638	-2.03698	0.041652	0.521646
Ints6l	520.017	-0.284135	0.139326	-2.03935	0.0414146	0.521646
4930447F24Rik	550.04	-0.247564	0.121601	-2.03588	0.0417627	0.521885
Ccrl2	36.8698	-1.00735	0.494802	-2.03587	0.0417633	0.521885
Onecut2	166.864	-0.423999	0.208449	-2.03407	0.0419448	0.52192
2700081O15Rik	2591.38	-0.209609	0.103007	-2.03491	0.0418604	0.52192
Cdkn2a	8890.16	-0.184025	0.0904378	-2.03483	0.0418682	0.52192
Usp35	411.648	-0.261256	0.128415	-2.03446	0.0419051	0.52192
Casp4	388.587	-0.373147	0.183498	-2.03352	0.0419997	0.522048
Cplx2	574.957	-0.285589	0.140521	-2.03235	0.0421178	0.522959
Bri3	1467.36	0.218355	0.107467	2.03183	0.0421706	0.523058
Sub1	1909.32	0.172467	0.0849296	2.0307	0.0422851	0.523367
Rpl36	2396.45	0.177371	0.0873329	2.03098	0.0422572	0.523367
Zfp940	146.564	-0.352652	0.173705	-2.03018	0.0423381	0.523469
Map2	308.662	-0.342921	0.16984	-2.01908	0.0434792	0.524739
Aig1	119.955	-0.41042	0.203783	-2.014	0.0440095	0.524739
Ccn2	1731.03	0.622985	0.309294	2.01422	0.0439869	0.524739
Rhobtb1	559.377	-0.220707	0.109548	-2.01471	0.0439348	0.524739
Prdm4	1166.72	0.199264	0.0988013	2.01681	0.043715	0.524739
Eif5a	21850.4	0.165982	0.0819446	2.02553	0.0428126	0.524739
Atp2a3	31.5181	0.732526	0.361819	2.02456	0.0429122	0.524739
Git1	3247.02	0.154796	0.0765783	2.02141	0.0432372	0.524739
Zc3h14	3473.07	0.149561	0.0740783	2.01896	0.043491	0.524739
H2bc6	26.034	0.830322	0.411405	2.01826	0.0435645	0.524739
Foxd1	632.846	0.213838	0.105431	2.02822	0.0425376	0.524739
Lgals3	4823.37	0.182324	0.0905027	2.01457	0.0439501	0.524739
Apod	70.5733	-1.69312	0.836548	-2.02394	0.0429762	0.524739
Alcam	2202.81	0.207676	0.10288	2.01863	0.0435256	0.524739
Zfp983	198.778	-0.331646	0.164646	-2.0143	0.0439783	0.524739
Cyp4f17	497.16	-0.279481	0.138713	-2.01481	0.0439241	0.524739
Etf1	3935.01	0.15575	0.0770158	2.02231	0.0431439	0.524739
Dpp3	3219.37	0.16048	0.0793109	2.02343	0.0430292	0.524739
Mpeg1	171.935	-1.34925	0.665287	-2.02807	0.0425531	0.524739
Itgav	8570.6	0.207618	0.102604	2.02348	0.0430232	0.524739
Pdrg1	3404.94	-0.147239	0.072795	-2.02266	0.0431084	0.524739
Dapp1	556.375	-0.236717	0.117251	-2.01889	0.0434988	0.524739
Tmem64	1345.72	0.193837	0.0958513	2.02227	0.0431483	0.524739
Gm49890	264.785	-0.367499	0.182475	-2.01397	0.0440127	0.524739
Btc	153.396	-0.481036	0.237774	-2.02308	0.0430646	0.524739
Ywhag	9229.94	0.168482	0.0835367	2.01687	0.0437095	0.524739
Dok1	1795.69	-0.177432	0.0879135	-2.01825	0.0435648	0.524739
Abtb1	244.855	-0.323496	0.159984	-2.02206	0.0431703	0.524739
Trpm4	310.808	-0.296534	0.146428	-2.02512	0.0428553	0.524739
Nupr1	1266.49	0.26095	0.129422	2.01627	0.0437715	0.524739
Mrgpre	78.3755	0.467975	0.232168	2.01567	0.0438343	0.524739
Tnks	2685.06	0.161287	0.0796842	2.02408	0.0429624	0.524739
Smarca5	3597.39	0.144677	0.0714969	2.02354	0.0430177	0.524739
Kirrel3	93.3989	-0.428277	0.212076	-2.01945	0.0434404	0.524739
Lpar4	220.788	-0.309623	0.152893	-2.02509	0.0428578	0.524739
Gm26797	148.283	-0.464235	0.23056	-2.01351	0.044061	0.524779
Tma16	306.325	0.266861	0.132579	2.01284	0.0441312	0.525081
Cyp7b1	707.546	-0.225068	0.111895	-2.01142	0.0442807	0.526323
Cdk13	1732.14	0.163333	0.0812374	2.01057	0.044371	0.526861
Gna11	1755.3	0.164126	0.0816572	2.00994	0.044437	0.527109
Pgap3	264.527	0.281334	0.140076	2.00843	0.0445972	0.528333
Ttll7	1912.63	-0.163125	0.0812328	-2.00812	0.0446307	0.528333
Ankrd44	706.586	-0.225497	0.11238	-2.00655	0.044798	0.528707
Camsap2	2078.39	0.153382	0.0764358	2.00668	0.0447835	0.528707
Cntrl	1205.69	-0.23231	0.115748	-2.00703	0.0447464	0.528707
Ahctf1	5857.08	0.158581	0.0791552	2.00342	0.0451327	0.529448
Helb	510.548	-0.226819	0.113194	-2.0038	0.0450911	0.529448
Cmss1	224.857	0.314901	0.15707	2.00484	0.0449798	0.529448
Hspa9	15336.3	0.159174	0.0793995	2.00472	0.0449931	0.529448
Cyp26b1	70.1198	0.501575	0.25021	2.00462	0.0450041	0.529448
Zfp469	2846.53	0.17996	0.0898082	2.00383	0.0450885	0.529448
Ggnbp2os	91.3439	-0.44723	0.223437	-2.0016	0.0453279	0.530672
Glyctk	61.3143	0.520218	0.259871	2.00183	0.0453031	0.530672
Apol9a	1711.53	-0.306882	0.153527	-1.99888	0.0456213	0.53295
Cfl1	16907.6	0.138896	0.0694946	1.99866	0.0456455	0.53295
Tmem216	205.478	-0.334504	0.167375	-1.99853	0.0456593	0.53295
Map4k2	1015.83	-0.286283	0.143288	-1.99796	0.0457207	0.533134
Rab11fip4os1	41.6593	-0.642239	0.321727	-1.99622	0.0459095	0.533614
Rogdi	311.533	-0.279683	0.140086	-1.9965	0.0458791	0.533614
Tprn	375.867	0.257541	0.129031	1.99597	0.0459376	0.533614
Icmt	2826.97	0.198993	0.099701	1.9959	0.0459446	0.533614
Tagln2	4141.75	0.171966	0.0863095	1.99244	0.046323	0.534012
Nhsl1	563.352	-0.218415	0.109547	-1.9938	0.0461736	0.534012
Gm11958	35.9161	0.682494	0.342521	1.99256	0.0463095	0.534012
Kbtbd7	137.361	-0.410097	0.205847	-1.99224	0.0463444	0.534012
Oas2	2026.15	-1.22922	0.616575	-1.99363	0.0461927	0.534012
Gas6	533.866	-0.226961	0.113879	-1.99301	0.0462608	0.534012
Neil3	541.853	-0.249401	0.12504	-1.99456	0.0460906	0.534012
Naa80	350.986	-0.270008	0.135393	-1.99426	0.0461239	0.534012
Exoc5	1078.39	0.1878	0.0943214	1.99106	0.046474	0.534942
Hmgxb3	1532.97	0.16447	0.0826559	1.98982	0.0466105	0.534942
Gmeb1	632.324	-0.219591	0.110325	-1.9904	0.0465465	0.534942
Cc2d2a	669.663	-0.207542	0.104323	-1.98943	0.0466541	0.534942
Zfp36	545.455	0.279191	0.14033	1.98953	0.0466425	0.534942
Gars	7849.88	0.154906	0.0778934	1.98869	0.0467355	0.53535
Kctd5	1132.81	0.177998	0.0896516	1.98544	0.0470955	0.53866
Ankrd6	344.132	-0.262044	0.131995	-1.98525	0.0471166	0.53866
Zmynd19	854.21	0.186601	0.0940961	1.98309	0.0473574	0.540883
Tm6sf2	31.2466	-0.760273	0.383466	-1.98264	0.047408	0.540933
Lancl1	2002.14	-0.155212	0.07834	-1.98126	0.0475622	0.541107
Tpd52	1056.19	0.223975	0.113046	1.98127	0.0475607	0.541107
Mdh2	7340.62	0.14396	0.0726345	1.98198	0.0474812	0.541107
Akr1b3	961.45	0.233265	0.117809	1.98003	0.0476998	0.542144
Far1	2585.73	-0.164009	0.0828817	-1.97883	0.047835	0.543153
Rps29	354.92	0.272279	0.137714	1.97713	0.0480264	0.544567
Slc3a2	7143.69	0.13683	0.0692142	1.9769	0.0480528	0.544567
Rnf135	180.309	-0.433247	0.219413	-1.97457	0.048317	0.544919
Edn1	39.2143	0.736775	0.373027	1.97513	0.0482537	0.544919
Arl11	109.848	-0.400791	0.202887	-1.97545	0.0482177	0.544919
Pla2g7	1683.36	-0.197599	0.100062	-1.97476	0.0482959	0.544919
Rpl6	5133.49	0.156888	0.0793902	1.97616	0.0481362	0.544919
Nemp2	303.78	-0.3267	0.165528	-1.97369	0.0484172	0.545523
Sfxn2	461.457	-0.225989	0.114551	-1.97282	0.0485157	0.546105
Mlkl	2287.44	-0.21324	0.108113	-1.97238	0.0485659	0.546144
Dnaaf2	429.899	0.225287	0.114312	1.97081	0.0487451	0.546581
Usp39	1260.09	0.170608	0.0865331	1.9716	0.0486557	0.546581
Acad11	656.315	-0.213604	0.108373	-1.97101	0.0487223	0.546581
Lyz2	41.2159	-0.672125	0.341225	-1.96974	0.0488676	0.546954
Plcd3	1833	-0.195657	0.0993329	-1.96971	0.048872	0.546954
Tmem17	73.5671	-0.496765	0.252577	-1.96678	0.0492082	0.546995
Idnk	379.381	-0.284387	0.144652	-1.96601	0.0492969	0.546995
Klhl38	30.9414	-0.71744	0.364875	-1.96626	0.0492684	0.546995
Vars	7367.73	0.174163	0.0885195	1.9675	0.0491251	0.546995
Lonp1	6700.45	0.135988	0.0690734	1.96875	0.0489816	0.546995
Gypc	1766.72	-0.252972	0.128555	-1.96782	0.049089	0.546995
Atp8a1	547.066	-0.229812	0.116875	-1.96631	0.0492631	0.546995
Ctbp2	1477.19	0.156297	0.079375	1.96909	0.0489423	0.546995
Ube2a	368.731	0.265849	0.135176	1.96669	0.0492191	0.546995
Dnajc12	60.1177	-0.521405	0.265321	-1.96518	0.0493928	0.547539
Slc46a3	101.36	-0.457142	0.232689	-1.9646	0.04946	0.547632
Rabep2	710.169	0.205796	0.104768	1.9643	0.049495	0.547632
Gm14403	2098.96	-0.159228	0.0810873	-1.96366	0.0495695	0.547938
Tspo	2829.1	-0.208358	0.106151	-1.96285	0.0496634	0.548457
Pkp1	114.193	0.39056	0.199158	1.96106	0.0498724	0.549207
Fcsk	700.536	-0.226518	0.115507	-1.96109	0.049869	0.549207
Birc3	491.363	-0.231436	0.118016	-1.96106	0.049872	0.549207
Flrt2	1706.2	0.176673	0.0901219	1.96038	0.0499515	0.54956
Kctd9	661.738	0.191572	0.0977884	1.95905	0.0501068	0.549716
Cep97	180.849	-0.327144	0.166946	-1.95958	0.0500452	0.549716
Rock1	1334.72	0.169858	0.0867027	1.95908	0.0501033	0.549716
Lsm7	131.319	-0.365954	0.187037	-1.95659	0.0503956	0.550302
Rpl30	3763.85	0.162387	0.0829602	1.95741	0.0502995	0.550302
Acaa2	823.922	-0.226781	0.115878	-1.95707	0.050339	0.550302
AB010352	309.391	-0.262579	0.134114	-1.95788	0.0502435	0.550302
Ehd2	4159.53	-0.149999	0.0766627	-1.95661	0.0503933	0.550302
Isca1	576.971	0.204969	0.104785	1.95609	0.050455	0.550435
Adamts9	1466.45	-0.191029	0.0976976	-1.95531	0.0505461	0.550915
Rbm15b	2553.8	0.15354	0.0785572	1.9545	0.0506426	0.551452
Slc30a4	3791.18	0.148665	0.0760836	1.95397	0.0507053	0.551621
Atg7	379.684	0.253474	0.129772	1.95322	0.0507936	0.552067
Gm7609	149.982	-0.989405	0.507146	-1.95093	0.0510655	0.553575
Rap2a	1211.7	0.169659	0.0869644	1.9509	0.0510685	0.553575
Mrpl24	501.508	-0.236489	0.121223	-1.95085	0.0510745	0.553575
Nolc1	4522.45	0.152288	0.078092	1.9501	0.0511637	0.553804
Sulf2	1643.91	-0.180866	0.0927951	-1.94909	0.0512852	0.553804
Il6ra	841.598	-0.214392	0.109979	-1.94939	0.0512486	0.553804
Rcc1	1245.42	0.174209	0.089363	1.94945	0.0512414	0.553804
Npr2	1072.71	-0.199714	0.102533	-1.9478	0.0514392	0.554954
Zc3h4	2366.86	-0.170708	0.0876923	-1.94668	0.0515736	0.555379
Nfix	4235.42	-0.193236	0.0992542	-1.94688	0.0515494	0.555379
Rufy2	584.316	-0.263391	0.135397	-1.94532	0.051737	0.556625
Rpl23	5107.3	0.16169	0.0831574	1.94438	0.0518495	0.557323
Esyt1	3625.92	0.214098	0.110218	1.94251	0.052076	0.558216
Psat1	10110.5	0.159204	0.0819511	1.94267	0.0520563	0.558216
Nol9	2033.04	0.150562	0.077508	1.94253	0.0520729	0.558216
Epha2	5774.57	0.261287	0.134543	1.94203	0.0521332	0.558317
Ino80dos	92.5611	-0.426422	0.219625	-1.94159	0.0521866	0.558377
Zbtb38	620.103	0.211151	0.108779	1.94111	0.0522451	0.558492
Zeb2	1030.6	-0.236961	0.122195	-1.93921	0.0524763	0.559939
Zc2hc1a	782.801	-0.212112	0.10936	-1.93957	0.0524317	0.559939
Rai14	2777.9	0.178095	0.0919654	1.93655	0.0528005	0.562885
Rhbdl1	414.755	-0.371067	0.191744	-1.93523	0.0529626	0.563071
Tmem248	2868.28	0.186457	0.0963452	1.9353	0.052953	0.563071
9430018G01Rik	474.429	-0.216457	0.11185	-1.93524	0.0529605	0.563071
Coro7	509.29	-0.236311	0.122166	-1.93434	0.0530711	0.563711
Fbxo32	46.8043	-0.597538	0.309067	-1.93336	0.0531916	0.564479
Daam2	27.1328	-0.930034	0.481643	-1.93096	0.0534877	0.567106
Rps7	458.083	0.242807	0.125852	1.9293	0.0536937	0.568773
Mgst3	411.888	-0.273723	0.141911	-1.92884	0.0537513	0.568868
Gli2	614.315	-0.207989	0.107958	-1.92658	0.0540324	0.570029
Sipa1	1637.76	-0.173072	0.0898975	-1.92521	0.0542025	0.570029
Rtn3	6980.92	0.180418	0.0936844	1.92581	0.0541284	0.570029
Ypel4	30.5639	-0.719248	0.373265	-1.92691	0.0539909	0.570029
Prcc	1806.72	0.172472	0.0895696	1.92557	0.0541585	0.570029
Chchd2	3670.88	0.191311	0.0993535	1.92556	0.0541594	0.570029
Taz	1030.93	-0.243672	0.126509	-1.92612	0.0540893	0.570029
Rev1	1976.41	-0.149371	0.0776151	-1.92451	0.0542904	0.570439
Mpp6	1289.08	0.203311	0.105686	1.92373	0.0543884	0.570956
Ahcyl1	6066.88	0.13297	0.0691403	1.92319	0.0544568	0.571161
Myorg	439.992	-0.245074	0.12748	-1.92245	0.0545493	0.571618
Ifi27l2a	659.223	-0.813949	0.424067	-1.91939	0.0549352	0.571723
5031439G07Rik	3131.73	0.141314	0.0735996	1.92004	0.0548524	0.571723
Pram1	49.073	-0.604747	0.314855	-1.92071	0.0547679	0.571723
Nars	9154.81	0.167523	0.08732	1.91849	0.0550486	0.571723
1700020D05Rik	43.8603	-0.692871	0.361117	-1.91869	0.0550241	0.571723
Cst3	14718.2	0.188997	0.0983504	1.92167	0.0546468	0.571723
Hdgf	8950.64	0.130347	0.067939	1.91859	0.0550368	0.571723
Car6	38.3624	0.701551	0.365142	1.92131	0.0546929	0.571723
Pgam5	1247.33	0.190932	0.099507	1.91878	0.0550124	0.571723
Pdap1	3335.72	0.153739	0.0800793	1.91984	0.0548781	0.571723
Map4k5	1070.05	0.172259	0.0898668	1.91682	0.0552605	0.572051
Nudc	3032.31	0.153949	0.0803199	1.9167	0.0552761	0.572051
Snd1	10059.2	0.130091	0.0678683	1.91681	0.0552617	0.572051
Nop2	2930.99	0.160894	0.0839235	1.91715	0.0552192	0.572051
Zmynd11	1919.09	-0.16341	0.0852775	-1.91621	0.0553379	0.572162
Fkbp4	5175.77	0.148998	0.0777714	1.91585	0.0553847	0.572162
Cep170	4008.26	-0.170737	0.0894178	-1.90942	0.0562073	0.572518
Ulbp1	37.3561	0.652644	0.342358	1.90632	0.0566086	0.572518
Rspo3	73.3677	-0.592388	0.310265	-1.9093	0.0562239	0.572518
Serinc1	6494.02	0.168637	0.0880706	1.91479	0.0555194	0.572518
Vps54	3425.59	-0.201054	0.10544	-1.9068	0.0565462	0.572518
Uqcrq	2684.1	0.174301	0.0917196	1.90036	0.0573854	0.572518
Grn	20461.7	-0.156385	0.0819762	-1.90768	0.056432	0.572518
Fn3krp	474.561	-0.221502	0.116418	-1.90264	0.057087	0.572518
Pcnx	2380.9	0.161442	0.0846849	1.90638	0.0566011	0.572518
Psen1	2685.45	0.163887	0.0858044	1.91	0.056133	0.572518
Zfp874b	121.442	-0.380389	0.199343	-1.90821	0.0563643	0.572518
Ssbp2	879.103	-0.264079	0.138269	-1.90989	0.0561472	0.572518
Atp6v1c1	1966.97	0.16422	0.0862534	1.90393	0.0569195	0.572518
Foxred2	140.69	-0.34319	0.179711	-1.90968	0.0561749	0.572518
Apobec3	1625.7	-0.240482	0.126205	-1.90549	0.0567167	0.572518
Tef	2257.05	-0.160281	0.083882	-1.91079	0.0560316	0.572518
Slc38a1	6338.54	0.16917	0.0884524	1.91255	0.0558053	0.572518
Senp2	1463.32	0.166825	0.087371	1.90938	0.056213	0.572518
Runx2	1096.85	-0.189412	0.099095	-1.91142	0.0559509	0.572518
Myom1	45.7015	0.776684	0.407926	1.90398	0.0569124	0.572518
Ube2d2a	1269.12	0.173547	0.0910642	1.90577	0.0566803	0.572518
Nr3c1	2703.42	-0.176052	0.0926673	-1.89983	0.0574556	0.572518
F830016B08Rik	145.253	-1.46718	0.766507	-1.91411	0.0556064	0.572518
Gm21992	57.9625	-0.570966	0.299615	-1.90567	0.0566935	0.572518
Cdk9	1411.13	0.157861	0.0830241	1.90139	0.0572512	0.572518
Car13	1143.9	-0.237681	0.124915	-1.90274	0.0570749	0.572518
Tgs1	1382.22	-0.213251	0.111826	-1.90699	0.0565221	0.572518
Dctn3	904.912	0.179743	0.094447	1.90311	0.0570262	0.572518
Ebna1bp2	1742.67	0.172587	0.0905295	1.90642	0.0565961	0.572518
Cldn12	2385.12	0.184735	0.0972299	1.89998	0.057436	0.572518
2810006K23Rik	192.407	-0.338462	0.178145	-1.89992	0.0574435	0.572518
Actb	44712.8	0.122298	0.0643265	1.90121	0.0572746	0.572518
Ccdc136	1303.27	-0.205978	0.108245	-1.9029	0.057054	0.572518
Mturn	86.2529	-0.437738	0.230429	-1.89966	0.0574772	0.572518
Akt1s1	2329.56	0.149356	0.0780361	1.91394	0.0556277	0.572518
Gdpd3	43.1008	-0.646156	0.337523	-1.9144	0.0555685	0.572518
Nob1	1383.33	0.186361	0.0980305	1.90105	0.0572949	0.572518
6430548M08Rik	177.865	-0.300529	0.158195	-1.89973	0.0574683	0.572518
Tex264	2796	0.210035	0.110058	1.90841	0.0563385	0.572518
Gpx1	4853.55	0.231082	0.121163	1.90719	0.0564957	0.572518
Dync1li1	1657.81	0.167097	0.0876781	1.9058	0.0566763	0.572518
Gm4907	87.6869	-0.478449	0.251152	-1.90502	0.0567779	0.572518
Rnf213	43552.6	-0.705566	0.371778	-1.89781	0.0577206	0.57269
Slc2a4rg-ps	208.48	-0.442516	0.233132	-1.89814	0.0576777	0.57269
Sis	78.8895	-0.524221	0.276119	-1.89853	0.0576263	0.57269
Dram2	730.674	-0.190793	0.10047	-1.899	0.0575643	0.57269
Cfap69	308.034	-0.353817	0.186448	-1.89767	0.0577395	0.57269
Camsap3	60.222	-0.502783	0.265064	-1.89683	0.0578497	0.572811
Ei24	2124.47	-0.151207	0.079713	-1.89689	0.0578421	0.572811
Bod1	1050.39	0.21331	0.112486	1.89633	0.0579165	0.572986
Slc38a9	328.357	-0.266885	0.140808	-1.89538	0.0580419	0.573741
Ehbp1l1	5007.89	0.15474	0.0817009	1.89398	0.0582281	0.574125
Gm8773	89.9523	-0.422221	0.222871	-1.89447	0.0581628	0.574125
Uvrag	1354.48	0.171484	0.0905319	1.89419	0.0582001	0.574125
Rpl26	5819.42	0.155642	0.0821951	1.89356	0.0582829	0.57418
Nptxr	713.561	0.290301	0.15348	1.89146	0.0585634	0.575487
Ttn	28.4459	-0.815053	0.430881	-1.89159	0.058545	0.575487
Ypel3	581.284	-0.25597	0.135307	-1.89176	0.0585224	0.575487
Tubb2a	1481.62	-0.164077	0.0868237	-1.88977	0.0587881	0.57721
Tstd1	44.0356	-0.577917	0.306206	-1.88735	0.0591136	0.577268
Aspa	119.148	-0.42079	0.223092	-1.88617	0.0592715	0.577268
Caml	872.453	-0.190197	0.100754	-1.88773	0.059062	0.577268
Cenpk	178.351	-0.318229	0.168669	-1.88671	0.0591997	0.577268
Pcdhgc4	99.2794	-0.463378	0.245403	-1.88823	0.0589948	0.577268
Stk39	760.796	0.178049	0.0942821	1.88847	0.0589623	0.577268
Slco4a1	374.642	0.401392	0.212781	1.88641	0.0592391	0.577268
Plpp3	496.219	0.270444	0.143205	1.88851	0.0589576	0.577268
Azin2	164.13	-0.334019	0.1771	-1.88605	0.0592881	0.577268
Epor	98.7832	-0.409984	0.21708	-1.88863	0.0589419	0.577268
Rassf3	240.536	0.266421	0.141344	1.88492	0.0594411	0.578276
Abcd2	101.911	-0.397943	0.211208	-1.88413	0.0595475	0.578348
Septin1	28.7695	-0.715348	0.379629	-1.88433	0.0595197	0.578348
Gask1b	1663.35	0.186347	0.0989894	1.8825	0.0597688	0.579693
Fbxo44	141.752	-0.35284	0.187553	-1.88128	0.0599341	0.579693
Tbx3	675.747	0.231567	0.123072	1.88156	0.0598963	0.579693
Ddx54	3926.32	0.145077	0.0770985	1.88171	0.0598752	0.579693
Pde3b	2018.92	0.170798	0.0907768	1.88151	0.0599022	0.579693
Tnrc6b	2072.84	-0.144941	0.0771028	-1.87985	0.0601291	0.580288
Pdp1	488.762	-0.252488	0.134293	-1.88014	0.0600896	0.580288
Zfp788	269.29	-0.278142	0.147969	-1.87973	0.0601446	0.580288
Hbs1l	1380.37	0.157852	0.0840782	1.87745	0.0604567	0.581156
Dapk3	1054.06	0.163278	0.0869715	1.87737	0.0604671	0.581156
Rbfox2	5311.1	-0.154042	0.0820095	-1.87834	0.0603348	0.581156
Mbd1	2001.13	-0.17816	0.0949044	-1.87725	0.0604832	0.581156
Mafk	814.235	0.261539	0.139316	1.8773	0.0604765	0.581156
Tcp11l2	223.927	-0.378856	0.202034	-1.87521	0.0607635	0.58337
Myc	3130.43	0.193197	0.103047	1.87484	0.0608151	0.583386
Ankrd28	1632.76	-0.151782	0.0810217	-1.87335	0.0610195	0.583975
Mtmr12	892.481	0.174294	0.09301	1.87393	0.0609405	0.583975
Ccn4	4352.48	0.169047	0.0902398	1.8733	0.0610264	0.583975
Ppox	1043.36	-0.246684	0.131751	-1.87236	0.0611574	0.584117
Sesn1	630.158	-0.220173	0.11759	-1.87238	0.0611535	0.584117
Nfkb1	3555.04	-0.154104	0.0823156	-1.87211	0.0611913	0.584117
Rps12	276.965	0.292687	0.156412	1.87126	0.0613097	0.584606
Ccdc138	58.3984	-0.505009	0.269911	-1.87102	0.0613426	0.584606
Ddx31	468.941	0.208059	0.111256	1.8701	0.0614698	0.58534
Gm38462	61.6869	-0.500949	0.267954	-1.86954	0.0615483	0.585611
Rnf103	642.235	0.221057	0.118365	1.86759	0.0618189	0.587707
Eef1b2	13962.3	0.156314	0.0837232	1.86703	0.0618971	0.587973
Csad	916.224	-0.192343	0.103064	-1.86626	0.062005	0.588041
Twnk	1017.73	0.160717	0.0861085	1.86645	0.0619791	0.588041
Gas1	6838.58	-0.182032	0.0976052	-1.86498	0.0621842	0.588636
Ptprm	741.301	0.192637	0.103296	1.8649	0.0621956	0.588636
Srpr	5751.24	0.180035	0.0965474	1.86473	0.0622189	0.588636
Pdlim1	1124.78	0.184266	0.0988564	1.86398	0.0623247	0.58916
Elp5	1321.6	0.159646	0.0856669	1.86357	0.0623823	0.589228
Ubqln4	3145.55	0.137635	0.0738871	1.86278	0.0624939	0.589805
Ccl8	77.161	-0.478231	0.256886	-1.86165	0.0626526	0.590105
Cep76	443.691	0.215307	0.115655	1.86162	0.0626562	0.590105
Ak3	802.116	-0.18511	0.0994427	-1.86147	0.0626772	0.590105
Ap3m2	437.56	-0.257563	0.138451	-1.86032	0.0628398	0.590928
Snx25	1704.7	0.162425	0.0873185	1.86014	0.0628657	0.590928
Dclre1c	374.724	-0.335575	0.180478	-1.85937	0.0629742	0.590996
Slc5a5	26.2267	-0.797455	0.428845	-1.85954	0.0629503	0.590996
Arih1	2556.83	0.144006	0.0774762	1.85872	0.0630674	0.591396
Mex3d	1710.14	0.17831	0.0959872	1.85765	0.0632193	0.591396
Llph	247.273	0.299269	0.161097	1.85769	0.0632133	0.591396
Ets2	1980.48	0.184742	0.0994486	1.85767	0.0632164	0.591396
Scai	724.876	-0.228825	0.12324	-1.85674	0.0633481	0.592128
Adnp	163.037	0.310421	0.1673	1.85547	0.063529	0.59287
Tmem184a	143.813	-0.352445	0.189915	-1.8558	0.0634821	0.59287
Rbm43	609.67	-0.284318	0.153303	-1.85462	0.06365	0.593525
Glis3	372.106	0.268752	0.145045	1.85288	0.063899	0.594424
Scd1	6243.74	0.154965	0.0836111	1.85341	0.063824	0.594424
Phf13	941.593	0.164223	0.0886241	1.85303	0.0638785	0.594424
Snx18	1543.43	0.149579	0.0807915	1.85142	0.0641095	0.594961
Nubp1	897.265	0.180798	0.0976525	1.85145	0.0641053	0.594961
Rpl18	5146.02	0.147474	0.0796452	1.85163	0.0640787	0.594961
Abhd18	99.2089	-0.442686	0.239314	-1.84981	0.0643411	0.59569
Kctd15	351.778	0.289168	0.156292	1.85018	0.0642874	0.59569
Nfatc2ip	204.579	-0.295612	0.159783	-1.85009	0.0643012	0.59569
Rps13	109.597	0.364753	0.197337	1.84837	0.0645483	0.597135
Znrf1	2196.06	-0.149184	0.0807639	-1.84716	0.064724	0.598288
Yrdc	539.896	0.219871	0.119063	1.84668	0.0647941	0.598462
Arrdc4	143.556	-0.411699	0.223108	-1.84529	0.0649954	0.599847
Espnl	119.674	-0.389397	0.211094	-1.84466	0.0650873	0.600221
Shank2	178.151	0.392522	0.212849	1.84414	0.0651634	0.600448
Acadm	1131.56	-0.154618	0.0839225	-1.84239	0.0654182	0.601847
Mxd1	230.133	-0.349948	0.189921	-1.8426	0.0653872	0.601847
Ankrd50	3958.74	0.12923	0.0701956	1.841	0.0656211	0.602533
Zfp780b	246.112	-0.25488	0.138486	-1.84047	0.065699	0.602533
Ccl25	480.056	-0.219667	0.119348	-1.84056	0.0656858	0.602533
Sema3f	2432.54	-0.184311	0.100092	-1.84141	0.0655612	0.602533
Rpl7a	3787.7	0.152456	0.0828657	1.83979	0.0657989	0.602976
Intu	350.433	-0.239331	0.130121	-1.83929	0.0658722	0.603175
Cep350	1215.11	-0.15818	0.0860177	-1.83893	0.0659258	0.603192
Nfkbie	973.271	-0.195788	0.106576	-1.83707	0.0661988	0.604825
Gm4951	204.877	-1.4323	0.77969	-1.83701	0.0662077	0.604825
Foxk2	3796.67	0.142544	0.0776634	1.83541	0.0664447	0.60557
Dcaf4	661.331	-0.1804	0.0982788	-1.83559	0.0664182	0.60557
Gm20544	137.748	0.434059	0.236436	1.83584	0.0663808	0.60557
Grk6	1944.51	0.161047	0.0877771	1.83473	0.0665457	0.605658
Desi1	1615.94	0.163117	0.0889091	1.83465	0.0665581	0.605658
Kbtbd6	44.477	-0.570501	0.311209	-1.83317	0.0667768	0.607176
Mecr	590.983	0.205943	0.112398	1.83227	0.0669113	0.607925
Ubald1	491.556	0.212959	0.116388	1.82973	0.0672905	0.608098
Nectin3	860.878	0.233859	0.127818	1.82962	0.067306	0.608098
Tbc1d24	753.399	-0.191636	0.104756	-1.82935	0.0673467	0.608098
Aldh18a1	4145.11	0.123266	0.0673404	1.83049	0.0671767	0.608098
Lrrcc1	636.397	-0.190159	0.103875	-1.83065	0.0671522	0.608098
Tmem68	523.819	0.226766	0.123887	1.83043	0.0671862	0.608098
Lurap1l	521.12	0.22931	0.125293	1.83019	0.0672213	0.608098
Arntl2	191.676	-0.348427	0.190344	-1.83051	0.0671731	0.608098
Gsto1	3392.42	0.162168	0.0886792	1.8287	0.0674447	0.608124
N4bp2l1	58.6571	-0.538134	0.294356	-1.82817	0.0675235	0.608124
Casp2	610.552	-0.190347	0.104113	-1.82827	0.0675094	0.608124
Zfp324	399.235	-0.241793	0.132276	-1.82794	0.0675578	0.608124
Grk2	2446.32	0.168451	0.0921781	1.82745	0.0676321	0.608324
Angptl6	59.5624	0.492395	0.269547	1.82675	0.0677379	0.608807
Cntln	341.829	-0.277291	0.151982	-1.82449	0.0680774	0.609515
Tcaf2	223.719	-0.271987	0.149018	-1.8252	0.0679709	0.609515
Arntl	645.517	0.197031	0.107973	1.82481	0.0680291	0.609515
Exoc8	515.017	0.207673	0.113796	1.82495	0.0680081	0.609515
Rfx7	3047.23	-0.201658	0.110524	-1.82455	0.0680686	0.609515
Bcl2	668.755	-0.198019	0.108847	-1.81925	0.0688727	0.610044
Adss	3267.69	0.138834	0.0763354	1.81874	0.0689514	0.610044
Tkt	3430.51	0.167257	0.0919699	1.8186	0.0689719	0.610044
Lrrc58	1954.17	0.156183	0.085808	1.82015	0.068736	0.610044
Cul7	4504.68	0.124477	0.0684424	1.81872	0.0689545	0.610044
Unc93b1	275.067	-0.296368	0.162962	-1.81863	0.0689678	0.610044
Prune2	3515.94	-0.144209	0.0792911	-1.81874	0.0689518	0.610044
Cd302	1291.54	-0.196835	0.108082	-1.82117	0.0685811	0.610044
Prkra	538.282	-0.200412	0.110094	-1.82037	0.0687019	0.610044
Supt20	2129.54	-0.161006	0.0885132	-1.819	0.0689114	0.610044
Nfib	1773.13	-0.202332	0.110968	-1.82333	0.068253	0.610044
Hmgcl	346.253	-0.233428	0.128212	-1.82065	0.0686607	0.610044
LOC108169029	29.0465	-0.700896	0.384841	-1.82126	0.0685667	0.610044
Hdhd5	385.608	-0.326264	0.179002	-1.82268	0.0683517	0.610044
Catsperg1	30.6645	-0.708694	0.389043	-1.82163	0.0685107	0.610044
Tex9	383.523	-0.237264	0.130457	-1.81871	0.0689553	0.610044
Arhgef25	2479.93	-0.210525	0.115788	-1.8182	0.069033	0.610123
Gnl3	1731.75	0.144334	0.0794026	1.81775	0.0691024	0.610274
Atp5g3	4704.83	0.134037	0.0737753	1.81682	0.0692442	0.610743
Ptgr1	329.357	-0.249668	0.137516	-1.81555	0.0694393	0.610743
Cycs	107.712	0.376214	0.207101	1.81657	0.0692823	0.610743
Tapbpl	826.723	-0.228193	0.125682	-1.81564	0.0694256	0.610743
Rpl14-ps1	7536.12	0.126289	0.0695772	1.81509	0.0695102	0.610743
P4ha3	614.274	-0.200487	0.11038	-1.81633	0.0693192	0.610743
AW046200	72.5634	-0.432435	0.238254	-1.81502	0.0695214	0.610743
Nkain1	1433.21	0.172472	0.0950784	1.814	0.0696784	0.611662
Tbk1	1611.52	-0.149919	0.0827039	-1.81272	0.0698747	0.611972
Dynll2	3844.01	0.156146	0.0861751	1.81196	0.0699929	0.611972
Ralgds	263.112	-0.284276	0.156908	-1.81173	0.070028	0.611972
Lrba	584.078	-0.191323	0.105534	-1.81291	0.0698463	0.611972
Ttc39b	1062.49	0.176104	0.0971709	1.81231	0.0699376	0.611972
Rbm19	2059.47	0.146187	0.0806646	1.81228	0.0699428	0.611972
Hspbap1	310.965	0.247008	0.136434	1.81047	0.0702234	0.612763
Srgap3	1385.86	0.158913	0.0877583	1.81081	0.070171	0.612763
Wnk1	7202.38	0.120628	0.0666678	1.80939	0.0703908	0.613384
Ces2e	118.658	-0.352534	0.194842	-1.80933	0.0703996	0.613384
Arhgdia	18993.7	0.136144	0.075318	1.8076	0.0706695	0.613449
Ifi27	2087.34	0.239638	0.132527	1.80822	0.0705726	0.613449
Mitf	158.329	-0.343451	0.18997	-1.80792	0.0706197	0.613449
Slc25a42	245.385	-0.299779	0.165794	-1.80814	0.0705849	0.613449
Flna	58358.9	0.20281	0.112135	1.80862	0.0705099	0.613449
Fasn	20406.7	0.139504	0.0772132	1.80674	0.0708023	0.61369
Bcl9	1449.99	-0.206656	0.114376	-1.80681	0.0707911	0.61369
Snu13	1972.41	0.160888	0.0890715	1.80627	0.0708755	0.613869
Nfrkb	1107.47	-0.168474	0.0933082	-1.80557	0.0709863	0.614373
Nfkbia	2508.89	-0.15161	0.0840121	-1.80462	0.0711343	0.614567
Fndc3a	2173.89	-0.199997	0.110821	-1.80469	0.071123	0.614567
Fign	119.743	-0.374388	0.207485	-1.80441	0.0711664	0.614567
Dlk1	1760.65	-0.211078	0.117026	-1.80368	0.0712821	0.614656
Ncs1	1196.48	0.16657	0.0923393	1.80389	0.0712486	0.614656
Peli2	80.1376	-0.408634	0.226641	-1.803	0.0713879	0.615115
Stk36	291.64	-0.26875	0.149167	-1.80167	0.0715972	0.61601
A630026N12Rik	110.273	-0.410798	0.228007	-1.80169	0.0715944	0.61601
Cox17	556.903	0.202921	0.11268	1.80086	0.0717253	0.616342
Acot7	2478.23	0.136368	0.075728	1.80076	0.0717413	0.616342
Bmpr2	4213.61	0.153011	0.0850912	1.7982	0.0721448	0.619353
Mbd4	204.265	-0.277892	0.154589	-1.79762	0.072237	0.619689
Rgl2	1282.48	-0.194264	0.108116	-1.79682	0.0723643	0.619871
Zfp606	285.309	-0.244339	0.135981	-1.79685	0.072359	0.619871
Esd	3075.94	0.1626	0.0905242	1.7962	0.0724628	0.620261
Exosc3	591.193	0.194624	0.108415	1.79518	0.0726249	0.620915
Ahdc1	1193.77	-0.174254	0.0970749	-1.79505	0.0726455	0.620915
Adamtsl1	45.1274	-0.572557	0.319109	-1.79424	0.0727752	0.621569
Trim30d	487.583	-1.18259	0.659329	-1.79363	0.0728729	0.621948
Slc25a22	1766.32	-0.250332	0.139668	-1.79233	0.0730798	0.623258
Rab15	191.106	0.456936	0.255176	1.79067	0.0733457	0.62507
Snora64	37.9566	0.664837	0.371715	1.78857	0.0736846	0.626368
Phf21a	1234.58	-0.188646	0.105484	-1.78839	0.0737124	0.626368
B2m	23989.5	-0.206533	0.115443	-1.78904	0.073609	0.626368
Eloa	1461.79	0.152271	0.0851173	1.78895	0.0736227	0.626368
Pot1b	210.95	-0.274249	0.15338	-1.78804	0.073769	0.626393
Snora81	43.1773	0.609827	0.341178	1.78742	0.0738704	0.62665
0610030E20Rik	604.356	-0.201808	0.112919	-1.78719	0.0739065	0.62665
Ube3c	3742.48	0.13153	0.0736309	1.78635	0.0740433	0.6269
B630019K06Rik	92.5297	0.404673	0.226527	1.78642	0.074031	0.6269
Col3a1	50939.3	-0.15007	0.0840409	-1.78567	0.0741521	0.627367
Stat2	4756.23	-0.661684	0.370907	-1.78396	0.0744301	0.628353
Psme1	3719.25	-0.219347	0.122914	-1.78455	0.074334	0.628353
Lyar	1755.09	0.154466	0.0865738	1.78421	0.0743889	0.628353
Iba57	160.996	0.336254	0.18854	1.78346	0.0745111	0.628583
Actr1b	3739.85	0.157079	0.0881589	1.78177	0.0747862	0.629175
Adamts4	1467.5	-0.169594	0.0951872	-1.78169	0.0747997	0.629175
Nin	1259.77	0.168333	0.0945384	1.78057	0.0749819	0.629175
Polr3g	387.728	0.23991	0.134749	1.78042	0.0750078	0.629175
Ccny	1832.29	0.181411	0.101891	1.78043	0.0750048	0.629175
Zhx3	264.384	-0.260719	0.146392	-1.78097	0.074918	0.629175
Flt1	51.7227	-0.513867	0.28861	-1.78049	0.0749956	0.629175
Apbb1	997.617	-0.171363	0.09625	-1.78039	0.075012	0.629175
Dmac2l	185.198	-0.289049	0.162592	-1.77776	0.0754434	0.629629
Naa30	534.953	0.202221	0.113709	1.77841	0.075336	0.629629
Morc3	2835.46	-0.16819	0.0945386	-1.77907	0.0752289	0.629629
Cdk2ap2	3175.59	-0.161741	0.0909314	-1.77872	0.0752862	0.629629
Rab13	590.141	-0.233849	0.131477	-1.77863	0.0753012	0.629629
Plat	2053.84	-0.169608	0.0953295	-1.77918	0.0752104	0.629629
Ecsit	371.994	0.227035	0.127708	1.77777	0.0754424	0.629629
Epb41l1	5037.02	0.123197	0.0693145	1.77737	0.0755074	0.629713
Kif3c	789.657	0.170216	0.0959021	1.7749	0.0759151	0.632662
Tuba1c	2678.73	0.174194	0.0982293	1.77334	0.0761719	0.63323
Btrc	876.523	-0.176893	0.0997609	-1.77317	0.0762	0.63323
C1galt1	669.714	0.17488	0.0985741	1.7741	0.0760466	0.63323
Atp10a	1661.48	-0.15121	0.085251	-1.77371	0.0761117	0.63323
Nfat5	7473.97	-0.168712	0.0952163	-1.77188	0.0764137	0.634554
5730455P16Rik	778.855	-0.189801	0.107223	-1.77015	0.0767018	0.634691
Gm16740	48.9385	0.542159	0.306188	1.77068	0.0766147	0.634691
Sspn	749.335	-0.190035	0.107348	-1.77027	0.0766828	0.634691
Cpt1c	2026.89	-0.194819	0.109991	-1.77123	0.0765232	0.634691
Rpl18a	6338.91	0.147012	0.0830132	1.77095	0.076569	0.634691
Gnl3l	2299.38	0.14125	0.0798185	1.76964	0.0767875	0.634951
Slc11a1	111.237	0.391582	0.221499	1.76787	0.0770825	0.636939
Phlda1	2858.42	0.13372	0.075708	1.76625	0.0773532	0.638724
Deptor	190.527	-0.282724	0.160107	-1.76584	0.0774224	0.638844
Insig2	1278.32	-0.154591	0.0876379	-1.76397	0.077737	0.639202
Timm13	1431.76	0.201135	0.114018	1.76406	0.0777215	0.639202
Nlrp4f	243.938	-0.270184	0.153169	-1.76396	0.0777392	0.639202
E130311K13Rik	569.472	-0.191181	0.108351	-1.76446	0.0776538	0.639202
Ppp2cb	1385.1	0.167306	0.094816	1.76453	0.0776423	0.639202
Ptpn14	7912.02	-0.191309	0.108634	-1.76105	0.0782305	0.639386
Mdm2	229135	-0.120373	0.0683639	-1.76077	0.0782771	0.639386
Ctns	812.893	-0.164588	0.093428	-1.76165	0.0781283	0.639386
Rnf19a	1318.7	0.147062	0.0836145	1.75881	0.0786097	0.639386
Mettl7a1	68.4435	-0.485831	0.276253	-1.75864	0.0786379	0.639386
Ppic	7829.85	-0.17454	0.0991949	-1.75957	0.0784814	0.639386
Apba1	113.569	-0.348759	0.198347	-1.75833	0.078692	0.639386
Ppid	3543.26	0.122087	0.0693568	1.76027	0.0783618	0.639386
Atp1a1	21335.8	0.199008	0.112979	1.76145	0.0781618	0.639386
Rmrp	27.6435	0.827393	0.469286	1.76309	0.0778851	0.639386
Rtkn	751.181	-0.165266	0.093877	-1.76045	0.0783318	0.639386
Mlf2	4593.86	0.147638	0.0838289	1.76118	0.0782074	0.639386
AW146154	94.9879	-0.381709	0.216941	-1.75951	0.0784908	0.639386
Trim68	347.147	-0.238803	0.135753	-1.75909	0.0785619	0.639386
Mmaa	255.05	-0.251887	0.143123	-1.75994	0.0784175	0.639386
Rbl2	496.511	-0.201591	0.114331	-1.76322	0.0778627	0.639386
Endod1	578.491	-0.225835	0.12832	-1.75994	0.0784185	0.639386
H4c9	47.0886	0.554923	0.315909	1.75659	0.078988	0.640539
Flnb	16497.4	0.194535	0.110732	1.75681	0.078951	0.640539
Vdr	702.793	-0.255289	0.145337	-1.75653	0.0789984	0.640539
Il13ra1	1118.31	-0.167648	0.0954699	-1.75603	0.0790833	0.640783
Eva1c	255.774	-0.266905	0.152036	-1.75553	0.079168	0.641025
Cad	7770.17	0.133591	0.0761118	1.75519	0.0792264	0.641054
Hk2	1297.84	0.188487	0.107418	1.75472	0.0793076	0.641266
Nr4a1	471.601	0.224916	0.128228	1.75403	0.0794248	0.641326
Igip	76.8949	-0.414207	0.23611	-1.75429	0.0793806	0.641326
Enpp2	155.463	-0.311766	0.177837	-1.7531	0.079584	0.642168
Gspt1	5218.04	0.136628	0.077995	1.75176	0.0798152	0.643589
Gemin5	2802.69	0.132103	0.0755246	1.74914	0.0802662	0.644114
Hsp90aa1	5399.56	0.138285	0.0789866	1.75074	0.0799908	0.644114
Btaf1	2734.01	0.15231	0.0869926	1.75084	0.0799733	0.644114
Rnf11	1148.66	0.189704	0.108443	1.74934	0.0802317	0.644114
Tmem119	1877.62	-0.233051	0.13321	-1.7495	0.0802045	0.644114
Bag3	1972.78	0.141495	0.0808382	1.75034	0.0800589	0.644114
Piwil4	102.066	-0.508276	0.290488	-1.74973	0.0801643	0.644114
Thoc6	870.61	0.171631	0.0981964	1.74784	0.0804923	0.645485
Hoxb3os	228.803	-0.308474	0.176603	-1.74671	0.0806874	0.646606
Samd1	1434.31	0.180923	0.103623	1.74598	0.080815	0.647185
Eny2	1873	-0.145367	0.0833146	-1.74479	0.0810212	0.647505
Clcn2	551.914	-0.235261	0.134828	-1.7449	0.0810015	0.647505
Akr1b10	198.47	-0.283094	0.162209	-1.74524	0.0809433	0.647505
Pitpna	3971.27	0.135558	0.0777395	1.74375	0.0812029	0.647797
Pacsin3	771.623	-0.17667	0.101291	-1.74418	0.0811278	0.647797
Scarb2	4285.5	-0.166805	0.0956654	-1.74363	0.0812241	0.647797
Dhx16	1856.29	0.142325	0.0816758	1.74256	0.0814113	0.647963
Ptrh1	534.066	0.200311	0.114925	1.74297	0.0813393	0.647963
Rps11	8418.55	0.147075	0.0843942	1.74271	0.0813838	0.647963
Pim3	936.75	0.175713	0.100873	1.74193	0.0815209	0.648394
Txnrd1	3765.03	0.121292	0.0696617	1.74115	0.0816565	0.648818
Usp1	1908.92	0.145526	0.083588	1.74099	0.0816854	0.648818
Akr1c14	209.11	-0.36925	0.212338	-1.73898	0.0820385	0.649888
Lipg	1824.8	-0.151743	0.0872402	-1.73937	0.0819689	0.649888
Col9a3	248.65	-0.263564	0.151579	-1.73879	0.0820712	0.649888
Lmo4	1286.22	0.15175	0.0872807	1.73864	0.0820982	0.649888
H2ax	716.286	0.214026	0.123036	1.73954	0.0819395	0.649888
Eif4ebp2	1051.02	0.16665	0.0958855	1.73801	0.082209	0.650325
Npm1	13177	0.140401	0.0808281	1.73703	0.0823816	0.650331
Slc39a11	2058	0.184055	0.105959	1.73703	0.0823811	0.650331
Gbp5	129.868	-1.2911	0.74353	-1.73644	0.0824855	0.650331
Nipal1	170.88	0.30518	0.175752	1.73643	0.082488	0.650331
Nphp3	429.538	-0.222101	0.127896	-1.73658	0.082461	0.650331
D330023K18Rik	28.3928	0.664862	0.383091	1.73552	0.0826488	0.651159
Lsm4	2251.56	0.154793	0.0892808	1.73378	0.0829578	0.653153
Leprot	1461.44	-0.177999	0.102708	-1.73307	0.0830841	0.653707
Igfbp6	2381.98	-0.222781	0.128577	-1.73266	0.0831556	0.653829
4931408D14Rik	70.5025	0.425448	0.245703	1.73155	0.0833535	0.654944
Rpl8	28460.6	0.149708	0.0865246	1.73024	0.0835881	0.656346
A930033H14Rik	162.136	-0.313811	0.181532	-1.72868	0.0838661	0.656533
Naa38	608.054	0.217767	0.125947	1.72904	0.0838019	0.656533
Ank	3389.61	-0.141475	0.0818524	-1.72841	0.0839141	0.656533
Wdr55	690.183	0.189934	0.109875	1.72863	0.0838751	0.656533
Gm9833	826.903	0.163419	0.0945041	1.72922	0.0837694	0.656533
Zswim9	335.875	-0.240514	0.139169	-1.72822	0.0839491	0.656533
Tmem37	535.397	-0.209129	0.121059	-1.7275	0.0840783	0.656935
Rpl11	523.368	0.185218	0.10723	1.7273	0.0841129	0.656935
Fam117b	1118.08	0.160691	0.0930763	1.72644	0.084268	0.657707
Pik3r1	2130.8	-0.180421	0.104552	-1.72565	0.0844107	0.658381
Mir682	5764.28	0.143405	0.0831506	1.72464	0.0845917	0.658913
Vgf	269.875	0.239748	0.139011	1.72466	0.084588	0.658913
Maff	253.285	0.264924	0.153713	1.7235	0.0847979	0.660079
Mrto4	1018.01	0.159738	0.0927357	1.72251	0.0849767	0.660151
Itfg2	392.445	0.212387	0.123298	1.72255	0.0849699	0.660151
Mlycd	128.462	0.337505	0.195921	1.72266	0.08495	0.660151
Inca1	30.7752	-0.659737	0.383288	-1.72125	0.0852046	0.660268
Dhx33	1573.18	0.15589	0.0906037	1.72057	0.0853287	0.660268
Klhl11	953.125	0.178535	0.103741	1.72097	0.085257	0.660268
Dock4	303.305	-0.253268	0.147296	-1.71945	0.0855323	0.660268
D430020J02Rik	261.934	-0.236033	0.137231	-1.71997	0.0854377	0.660268
Atg101	716.884	0.182847	0.106273	1.72055	0.085333	0.660268
Gm1976	43.3855	-0.58012	0.337372	-1.71952	0.0855189	0.660268
Gjb4	392.671	0.250774	0.145784	1.72018	0.0853994	0.660268
Rasa4	1610.22	-0.170017	0.0987873	-1.72104	0.0852432	0.660268
Mir6236	214.99	0.325813	0.189501	1.71932	0.0855568	0.660268
Shisa4	1066.76	-0.201243	0.117194	-1.71718	0.0859465	0.662838
Hras	1271	0.184691	0.107599	1.71648	0.0860743	0.663385
Appl2	542.892	-0.197094	0.114881	-1.71564	0.0862274	0.664128
5930430L01Rik	480.72	-0.211718	0.123467	-1.71478	0.0863856	0.664907
Srpk2	2600.93	-0.171858	0.100287	-1.71366	0.0865919	0.666057
E2f4	1711.76	0.135172	0.0790046	1.71094	0.0870916	0.669459
Hnrnpa3	1134.62	-0.174186	0.10189	-1.70955	0.0873494	0.67008
Nop56	5727.94	0.1935	0.113206	1.70928	0.0873992	0.67008
Fuca1	993.139	-0.175263	0.102529	-1.7094	0.0873766	0.67008
Casz1	108.41	-0.361514	0.211503	-1.70927	0.0874017	0.67008
Sac3d1	694.707	0.198493	0.116231	1.70775	0.0876828	0.671794
Kmt2d	4778	-0.212573	0.124532	-1.70698	0.0878262	0.672093
Xlr3a	62.1467	-0.436724	0.255855	-1.70692	0.0878369	0.672093
Nras	3695.24	0.127638	0.0747924	1.70657	0.0879024	0.672154
Braf	928.937	-0.188142	0.110277	-1.70608	0.0879929	0.672406
Polr1d	1593.19	0.169391	0.0993066	1.70574	0.0880569	0.672455
Msrb2	148.578	-0.32043	0.187995	-1.70446	0.0882948	0.673832
Tns4	95.1875	0.435362	0.255617	1.70318	0.0885345	0.67434
Hsh2d	35.0262	-0.767857	0.450798	-1.70333	0.0885066	0.67434
Xrn1	1678.66	-0.192064	0.112732	-1.70372	0.0884328	0.67434
Tmcc3	341.766	0.207274	0.121865	1.70085	0.0889716	0.674836
Mprip	12098.8	0.114065	0.067095	1.70006	0.0891195	0.674836
Zfp287	390.528	-0.255594	0.150343	-1.70008	0.0891157	0.674836
Rnaseh2b	255.346	0.254548	0.149655	1.7009	0.0889618	0.674836
Sema4g	261.475	-0.246076	0.144663	-1.70103	0.088937	0.674836
Psph	1277.57	0.184934	0.108629	1.70244	0.0886733	0.674836
Pdgfa	1247.46	0.205696	0.120848	1.70211	0.0887355	0.674836
Gpnmb	316.513	-0.254772	0.149847	-1.70021	0.0890911	0.674836
Uba52	1612.14	0.178353	0.104804	1.70178	0.0887971	0.674836
Suco	1801.45	0.198664	0.116982	1.69825	0.0894607	0.675717
Pitpnm1	6232.2	-0.127768	0.0752637	-1.6976	0.0895829	0.675717
4632415L05Rik	641.12	-0.186942	0.110097	-1.69798	0.0895119	0.675717
Gcfc2	194.309	-0.276486	0.162843	-1.69786	0.0895336	0.675717
Cenpt	938.39	-0.211133	0.124272	-1.69896	0.0893275	0.675717
Bsn	256.879	-0.240511	0.141582	-1.69874	0.0893676	0.675717
Mgp	186.024	-0.476343	0.280687	-1.69706	0.0896849	0.676051
Actr3	5339.44	0.131421	0.0775024	1.69571	0.0899417	0.677549
Trim26	1995.35	-0.230732	0.136257	-1.69336	0.0903868	0.677843
Foxn2	545.545	0.18723	0.11049	1.69454	0.0901635	0.677843
Plaat3	277.257	-0.75559	0.445734	-1.69516	0.0900451	0.677843
Ccdc148	50.1213	-0.506163	0.298849	-1.69371	0.0903203	0.677843
Rpf1	898.342	0.159229	0.0940224	1.69353	0.0903554	0.677843
Cdh13	1331.46	-0.189616	0.111958	-1.69364	0.0903339	0.677843
Clpx	1241.21	0.151278	0.0892562	1.69487	0.0901003	0.677843
Spast	1346.36	0.154864	0.0915432	1.69171	0.090702	0.679771
Oas1b	1100.67	-0.598259	0.35381	-1.69091	0.0908547	0.680042
Keap1	2526	-0.137652	0.0814066	-1.69092	0.0908524	0.680042
Hspd1	16623.5	0.129194	0.0764558	1.68978	0.0910697	0.681215
Hykk	358.108	-0.216413	0.128114	-1.68922	0.0911777	0.681587
Usp36	2929.55	0.156729	0.0928083	1.68874	0.0912702	0.681842
Imp4	1510.79	0.13561	0.080537	1.68382	0.0922171	0.68218
Fbxo28	1087.02	0.148383	0.0880826	1.68458	0.0920687	0.68218
Gm12250	456.521	-1.46497	0.870117	-1.68365	0.0922497	0.68218
Nfe2l1	18962.4	0.114118	0.0677353	1.68477	0.0920335	0.68218
Ptpdc1	499.008	-0.22491	0.133533	-1.6843	0.0921234	0.68218
Utp15	884.623	0.160011	0.0950005	1.68432	0.0921199	0.68218
Polh	634.36	0.19197	0.113937	1.68488	0.0920114	0.68218
Ufm1	1062.39	0.166078	0.0984652	1.68666	0.0916681	0.68218
Atad3a	2155.25	0.146244	0.0868391	1.68408	0.0921653	0.68218
Gbp6	912.644	-0.95715	0.567015	-1.68805	0.0914015	0.68218
Ankrd42	55.1882	0.455387	0.270373	1.68429	0.0921254	0.68218
Myo7a	519.582	-0.208067	0.123518	-1.68451	0.0920826	0.68218
Spn	283.212	-0.2444	0.144801	-1.68784	0.0914427	0.68218
Fbxo25	1144.97	-0.150542	0.0893371	-1.6851	0.0919687	0.68218
Prmt7	1224.94	0.200844	0.119173	1.68531	0.0919286	0.68218
Snx33	712.183	-0.171044	0.101531	-1.68465	0.0920562	0.68218
Acadl	7651.87	-0.189609	0.112666	-1.68293	0.092388	0.682363
Xkr6	131.876	0.354802	0.210977	1.68171	0.0926248	0.682363
Gtpbp2	1347.54	-0.190954	0.113528	-1.68201	0.0925678	0.682363
Pcdhb17	490.668	-0.227753	0.135411	-1.68195	0.0925794	0.682363
Stim2	1289.25	0.20216	0.120152	1.68253	0.0924662	0.682363
Zkscan2	164.505	-0.343043	0.203903	-1.68238	0.0924955	0.682363
Kansl1l	816.452	-0.233397	0.13938	-1.67454	0.0940249	0.682758
Ifngr1	1623.13	-0.157092	0.0936659	-1.67715	0.0935134	0.682758
Rpl19	3379.7	0.170525	0.101684	1.67701	0.0935398	0.682758
Mrc2	18632.5	-0.134046	0.080025	-1.67505	0.0939251	0.682758
Zfp934	57.839	-0.448281	0.267988	-1.67277	0.0943735	0.682758
Kif13b	804.649	-0.215971	0.128634	-1.67895	0.093161	0.682758
Cyb5r3	12526.9	-0.14626	0.0870249	-1.68066	0.0928283	0.682758
Aqp5	494.758	-0.202768	0.120956	-1.67639	0.0936628	0.682758
Zc3h7a	1814.76	-0.167891	0.0999326	-1.68004	0.0929496	0.682758
Fbxo45	416.733	0.198671	0.118232	1.68035	0.0928892	0.682758
Decr2	706.437	-0.170646	0.102125	-1.67096	0.0947296	0.682758
Eml4	1539.99	-0.149968	0.0897372	-1.67119	0.0946838	0.682758
Ecscr	1445.21	-0.156261	0.0933387	-1.67413	0.0941048	0.682758
Rttn	480.175	-0.190497	0.113775	-1.67433	0.0940659	0.682758
Ahnak	24249	-0.165915	0.0990774	-1.6746	0.0940123	0.682758
Fpgs	851.355	0.174316	0.103981	1.67641	0.0936579	0.682758
Gpd2	2445.96	0.158446	0.0944238	1.67803	0.0933418	0.682758
Hoxd8	278.455	0.220776	0.132088	1.67144	0.0946353	0.682758
Aven	346.466	0.223634	0.133774	1.67172	0.0945794	0.682758
Src	2236.75	0.12996	0.0774503	1.67798	0.0933513	0.682758
Arfgef2	2355.86	0.138695	0.0830167	1.67069	0.0947821	0.682758
Slc27a3	474.623	-0.270738	0.161293	-1.67855	0.0932401	0.682758
Fam102b	2106.64	-0.13114	0.0781525	-1.678	0.0933478	0.682758
Tmem67	397.883	-0.204433	0.12233	-1.67116	0.0946898	0.682758
Rpl37rt	7210.31	0.131372	0.0783259	1.67725	0.093494	0.682758
Klrg2	323.917	0.254791	0.15237	1.67219	0.0944872	0.682758
Plxnd1	1000.53	-0.170048	0.101774	-1.67084	0.0947537	0.682758
Btbd1	724.137	0.180356	0.107734	1.6741	0.0941116	0.682758
Atg16l2	546.428	-0.247574	0.148039	-1.67236	0.0944526	0.682758
Il18bp	248.126	-0.295428	0.17581	-1.68038	0.0928834	0.682758
Usp17la	55.5063	-0.471153	0.281019	-1.67659	0.0936231	0.682758
Cdipt	2350.19	0.16086	0.0960431	1.67487	0.0939598	0.682758
2010320M18Rik	136.967	0.320529	0.19126	1.67588	0.0937619	0.682758
Cox5a	1747.15	0.159325	0.0952442	1.67281	0.094365	0.682758
Gk5	197.677	-0.369792	0.221142	-1.67219	0.0944867	0.682758
Prss42	202.982	-0.32131	0.192078	-1.67281	0.0943656	0.682758
Ogfrl1	452.85	-0.242478	0.145262	-1.66925	0.0950687	0.68341
Samd4b	2870.28	0.139429	0.0835202	1.66941	0.0950371	0.68341
Maml2	450.88	-0.250135	0.149866	-1.66905	0.0951065	0.68341
Cbl	606.705	0.173669	0.104045	1.66917	0.0950836	0.68341
Rnf167	766.047	0.181236	0.108842	1.66514	0.0958856	0.686037
Ftsj3	6100.75	0.12061	0.0724782	1.66409	0.096095	0.686037
Oxld1	96.6284	-0.397801	0.239012	-1.66435	0.0960417	0.686037
Wdr89	141.98	0.301596	0.181014	1.66615	0.0956842	0.686037
Zfp87	222.136	-0.25874	0.155481	-1.66413	0.096087	0.686037
Eif4g1	31025.3	0.1374	0.0825734	1.66397	0.0961181	0.686037
Parp9	2422.46	-0.698589	0.41971	-1.66446	0.0960214	0.686037
Mx1	1167.15	-0.997433	0.598603	-1.66627	0.09566	0.686037
Fam234a	2798	-0.160268	0.0962495	-1.66513	0.0958874	0.686037
Ncbp1	3122.2	0.119456	0.0717269	1.66543	0.0958279	0.686037
Cdc25a	1068.04	0.15082	0.0904987	1.66654	0.0956056	0.686037
Atp2b1	5839.69	0.136255	0.0821062	1.65949	0.0970166	0.686564
Gas7	204.268	-0.361475	0.217492	-1.66201	0.0965104	0.686564
Dlg4	1343.57	-0.174524	0.104942	-1.66306	0.0963012	0.686564
Mmp28	297.579	-0.243288	0.146628	-1.65922	0.0970709	0.686564
Scd2	35041.7	0.167715	0.100987	1.66076	0.0967607	0.686564
Dlx2	72.8519	0.414507	0.24959	1.66075	0.0967632	0.686564
Slpi	226.306	-0.28353	0.170678	-1.6612	0.096673	0.686564
Tlr4	857.834	0.156394	0.0942972	1.65852	0.0972117	0.686564
Wdr1	5378.21	0.110025	0.0663467	1.65834	0.0972495	0.686564
A430033K04Rik	167.83	-0.306156	0.18441	-1.66019	0.0968762	0.686564
Chchd4	468.361	0.188078	0.113282	1.66027	0.0968609	0.686564
Sertad3	190.449	-0.307921	0.185598	-1.65907	0.0971009	0.686564
Dbp	208.045	-0.252312	0.152069	-1.65919	0.0970768	0.686564
Gm15506	136.92	-0.383204	0.230715	-1.66095	0.0967245	0.686564
Psmb10	2151.33	-0.48319	0.290926	-1.66087	0.0967396	0.686564
Pdpr	305.891	0.232555	0.139948	1.66173	0.0965676	0.686564
Rps4x	14250	0.149122	0.0898995	1.65877	0.0971624	0.686564
Atrx	5206.81	-0.136237	0.0820852	-1.6597	0.096975	0.686564
Iigp1	636.802	-1.33182	0.803539	-1.65744	0.0974303	0.687364
B3gnt9	318.748	-0.247332	0.149248	-1.65719	0.0974804	0.687364
Ewsr1	8047.19	-0.161128	0.0973463	-1.65521	0.0978821	0.688466
Thra	2139.39	-0.15205	0.0919069	-1.6544	0.0980469	0.688466
Thbs2	4996.71	-0.130542	0.0788529	-1.65551	0.0978218	0.688466
Ift140	879.689	-0.184958	0.111799	-1.65439	0.0980493	0.688466
Nat8f1	47.0836	-0.530511	0.320536	-1.65507	0.0979094	0.688466
Phb2	3436.45	0.127659	0.0771539	1.65461	0.0980041	0.688466
Phf8	611.919	-0.170666	0.103064	-1.65593	0.0977369	0.688466
Ccdc93	1801.99	-0.130647	0.0790631	-1.65244	0.0984459	0.688796
Ppp3ca	4214.87	-0.148144	0.0896104	-1.6532	0.0982902	0.688796
Gem	221.177	-0.299328	0.181105	-1.65278	0.0983746	0.688796
Cacna2d1	2090.18	0.149964	0.0907449	1.65259	0.0984139	0.688796
Igfbp7	6728.49	0.253022	0.153072	1.65296	0.0983399	0.688796
Dock6	693.054	-0.199769	0.120895	-1.65241	0.09845	0.688796
Ppm1g	4746.18	0.12258	0.074218	1.65163	0.0986108	0.689508
Cbx6	7469.85	-0.108268	0.0655644	-1.65132	0.0986728	0.689529
Csgalnact1	198.979	-0.261559	0.158434	-1.6509	0.0987583	0.689714
Map4k4	12731.7	0.117345	0.0711117	1.65015	0.098913	0.68974
Traf1	203.603	0.271926	0.164802	1.65002	0.0989391	0.68974
Atg9b	548.891	-0.273487	0.165724	-1.65026	0.0988902	0.68974
Rnf19b	2677.71	0.198916	0.12059	1.64953	0.0990398	0.69003
Phf11b	209.073	-0.913113	0.55369	-1.64914	0.0991188	0.69017
Gm14322	818.753	-0.171756	0.104169	-1.64882	0.0991836	0.690209
Fyco1	1297.58	-0.236038	0.143253	-1.6477	0.0994144	0.691404
Tmem184b	5469.24	-0.136742	0.0830196	-1.6471	0.0995367	0.691431
Prps2	1387.79	-0.180764	0.109743	-1.64716	0.0995252	0.691431
Purb	2953.06	0.15363	0.0932983	1.64666	0.0996288	0.691659
Pdss2	211.666	0.275561	0.168208	1.63822	0.101376	0.692019
Zfp365	1691.22	-0.194252	0.11825	-1.64273	0.100439	0.692019
Nt5dc3	883.277	0.166035	0.101025	1.64351	0.100277	0.692019
Caps2	70.2554	-0.421881	0.25735	-1.63933	0.101145	0.692019
Lrig3	889.777	0.190788	0.116353	1.63974	0.101059	0.692019
Trim11	1467.46	-0.213962	0.130184	-1.64354	0.100272	0.692019
Senp3	2663.38	0.133316	0.0810701	1.64446	0.100081	0.692019
4833417C18Rik	51.7097	0.485045	0.296176	1.63769	0.101486	0.692019
Itga2b	274.028	-0.245825	0.149575	-1.6435	0.10028	0.692019
Fam20a	439.364	0.186378	0.113476	1.64244	0.100499	0.692019
Stxbp6	85.4801	-0.392801	0.239406	-1.64073	0.100853	0.692019
Ccdc85c	990.855	0.158841	0.096882	1.63953	0.101102	0.692019
Hes1	61.0143	0.470133	0.286942	1.63842	0.101333	0.692019
Dtx3l	1918.14	-0.721521	0.4399	-1.64019	0.100965	0.692019
Zfp598	3569.2	0.138416	0.0842343	1.64323	0.100336	0.692019
Tigd3	62.4999	-0.468461	0.284736	-1.64525	0.0999183	0.692019
Naaladl1	130.32	-0.403135	0.24546	-1.64237	0.100514	0.692019
Rnf32	32.862	-0.571837	0.349016	-1.63843	0.101333	0.692019
Unc119b	2338.77	0.155169	0.0947567	1.63755	0.101515	0.692019
Rplp0	51107	0.170149	0.103905	1.63755	0.101517	0.692019
Oas1g	1113.53	-0.587553	0.35742	-1.64387	0.100202	0.692019
Trim34a	252.191	-0.38103	0.232434	-1.63931	0.101149	0.692019
Pwwp2b	299.885	0.239992	0.146533	1.6378	0.101463	0.692019
Tpm4	7200.35	0.130139	0.0793183	1.64072	0.100855	0.692019
Plekhg4	216.801	-0.304274	0.185321	-1.64188	0.100615	0.692019
Egln1	1218.39	0.198452	0.121123	1.63843	0.101332	0.692019
Tomm20	2133.49	0.163187	0.0991564	1.64575	0.0998154	0.692019
Siae	1026.82	-0.155574	0.0947818	-1.6414	0.100715	0.692019
Zpr1	1169.44	0.145701	0.0886532	1.64349	0.100281	0.692019
Dusp7	595.227	0.178792	0.108616	1.64609	0.099745	0.692019
Akap17b	71.6662	-0.411655	0.250882	-1.64083	0.100832	0.692019
Rplp2	5160.88	0.150901	0.0921995	1.63668	0.101698	0.692849
Vmn1r43	44.5287	-0.499507	0.30528	-1.63622	0.101793	0.693094
Kpnb1	21127.3	0.10533	0.0643908	1.6358	0.101882	0.693295
Rcn3	5373.91	-0.162066	0.0990956	-1.63545	0.101954	0.693381
Gm10561	289.585	-0.23392	0.143103	-1.63462	0.102128	0.694104
Ehd1	4924.78	0.153363	0.0938358	1.63438	0.102179	0.694104
Poldip2	1892.74	0.138065	0.0844913	1.63408	0.102242	0.694131
Hars	2695.05	0.124352	0.0761502	1.63298	0.102473	0.694978
Pex2	1065.51	-0.143271	0.0877394	-1.63292	0.102486	0.694978
Tdg-ps2	1137.47	0.139561	0.0855044	1.63221	0.102635	0.695586
Fem1c	591.987	0.184765	0.113246	1.63153	0.102779	0.695823
Dhrsx	1207.74	0.172299	0.105609	1.63148	0.102789	0.695823
Robo2	1013.77	-0.194788	0.119458	-1.63061	0.102973	0.696438
Cd82	1927.72	-0.169273	0.103843	-1.6301	0.103081	0.696438
Rprd2	1265.32	-0.147661	0.0905822	-1.63013	0.103074	0.696438
Etnk1	3847.84	-0.198488	0.121778	-1.62992	0.103119	0.696438
Mapk9	1664.89	-0.165136	0.101387	-1.62876	0.103365	0.696614
Sorbs3	2603.55	-0.122805	0.0753758	-1.62924	0.103263	0.696614
Mast2	3173.47	0.14619	0.0897833	1.62825	0.103472	0.696614
Ereg	796.037	0.173985	0.106841	1.62845	0.10343	0.696614
Lrrc8d	1329.94	0.168393	0.103428	1.62811	0.103502	0.696614
Nudt21	266.224	0.230175	0.141328	1.62866	0.103386	0.696614
Cnst	1014.98	-0.177573	0.109106	-1.62753	0.103625	0.697037
Gm31734	79.1651	-0.396049	0.243493	-1.62653	0.103837	0.697661
Ptpn3	277.131	-0.253709	0.155957	-1.62679	0.103783	0.697661
Kremen1	1480.65	-0.147027	0.0904623	-1.62528	0.104103	0.698643
Wtap	1144	-0.143497	0.0882821	-1.62543	0.104071	0.698643
Pard3	1451.98	0.143174	0.0881189	1.62478	0.10421	0.69896
Tor3a	6012.68	-0.606358	0.373578	-1.62311	0.104566	0.700757
B3galnt1	1810.1	-0.172266	0.106161	-1.62268	0.104658	0.700757
5031425E22Rik	506.372	-0.193025	0.118948	-1.62277	0.104638	0.700757
Sp110	301.087	-0.915656	0.564926	-1.62084	0.105051	0.701384
Akt1	3040.87	0.126581	0.0780943	1.62087	0.105045	0.701384
Gbp7	2634.29	-0.839696	0.517834	-1.62155	0.104899	0.701384
Hacd4	766.262	-0.16237	0.10015	-1.62127	0.10496	0.701384
Rnf207	198.02	-0.360242	0.222202	-1.62124	0.104967	0.701384
Rnf25	770.364	-0.16454	0.101892	-1.61486	0.106342	0.701654
Sec63	3663.21	0.149332	0.0924568	1.61516	0.106277	0.701654
Uhrf1bp1l	1994.38	0.126959	0.0787343	1.61251	0.106852	0.701654
Psmd11	2224.27	0.122519	0.0759887	1.61233	0.10689	0.701654
Hoxb6	556.884	-0.255907	0.158747	-1.61204	0.106953	0.701654
Irx2	555.575	0.178572	0.110636	1.61405	0.106516	0.701654
Erap1	3117.81	-0.187649	0.116472	-1.61112	0.107155	0.701654
Map3k1	253.933	0.229041	0.141967	1.61334	0.106671	0.701654
Khnyn	965.741	-0.197802	0.122824	-1.61044	0.107301	0.701654
Ptk2b	664.982	-0.158442	0.0980363	-1.61615	0.106061	0.701654
Stk24	1577.1	0.13324	0.082663	1.61184	0.106996	0.701654
Tns2	7148.67	-0.159467	0.098482	-1.61926	0.105392	0.701654
St6gal1	265.82	-0.242251	0.149958	-1.61546	0.106212	0.701654
Rpl35a	69.1885	0.405699	0.251296	1.61443	0.106435	0.701654
Tomm70a	5564.06	0.129558	0.0802442	1.61454	0.106409	0.701654
Lnpep	1623.19	0.197597	0.122082	1.61856	0.105541	0.701654
Pcdhb3	55.1013	-0.446236	0.275453	-1.62001	0.10523	0.701654
Sema6a	362.629	-0.242445	0.150478	-1.61117	0.107142	0.701654
Rab1b	3697.18	0.141587	0.0875771	1.61671	0.10594	0.701654
Strbp	853.124	0.163337	0.101334	1.61187	0.10699	0.701654
Stard9	1368.12	-0.170965	0.10589	-1.61455	0.106409	0.701654
Anapc1	7112.7	0.105633	0.0655951	1.61038	0.107314	0.701654
Crls1	566.114	0.180128	0.111607	1.61395	0.106538	0.701654
Sox12	1176.65	0.15649	0.096768	1.61716	0.105843	0.701654
Ddx27	2727.1	0.124405	0.0767935	1.62	0.105233	0.701654
Kpna4	3920.15	0.124689	0.0770267	1.61878	0.105494	0.701654
Usp24	2734.03	-0.117663	0.0728605	-1.61491	0.10633	0.701654
Ran	9218.33	0.138507	0.0859804	1.61092	0.107197	0.701654
Mepce	1434.83	0.130685	0.0808265	1.61686	0.105909	0.701654
Cped1	610.74	-0.174291	0.107697	-1.61835	0.105588	0.701654
Plxna1	14259.8	0.140493	0.0872383	1.61045	0.1073	0.701654
Nsmce3	927.999	0.200762	0.124646	1.61066	0.107254	0.701654
Cib1	518.832	0.188562	0.117019	1.61138	0.107096	0.701654
Slc20a2	3886.63	0.160903	0.0997471	1.61311	0.10672	0.701654
Ttc13	2750.27	0.168529	0.104565	1.61171	0.107025	0.701654
Ints14	964.482	0.140788	0.0872571	1.61348	0.106639	0.701654
Amt	146.115	-0.351653	0.217391	-1.6176	0.105748	0.701654
Mndal	757.132	-0.852236	0.529546	-1.60937	0.107535	0.702317
Lama5	16694.2	-0.164874	0.102444	-1.6094	0.107529	0.702317
Nomo1	11528.1	0.157861	0.0981495	1.60837	0.107753	0.703347
Parp14	5851.36	-0.837335	0.520938	-1.60736	0.107975	0.704032
Aldh16a1	734.614	0.157596	0.0980477	1.60734	0.107979	0.704032
Rpsa	19928	0.156127	0.0971602	1.60691	0.108075	0.704264
4921531C22Rik	109.961	0.338493	0.21069	1.60659	0.108143	0.704319
Tpmt	98.8091	-0.360673	0.224639	-1.60557	0.108368	0.704408
Alg10b	2877.06	0.169876	0.105794	1.60572	0.108335	0.704408
Prr13	1563.96	0.135701	0.0844925	1.60607	0.108258	0.704408
Xndc1	115.527	-0.392748	0.244637	-1.60543	0.108398	0.704408
Abcc1	5082.86	0.158288	0.0986447	1.60463	0.108575	0.704772
Rmc1	831.235	-0.151754	0.0945656	-1.60475	0.108549	0.704772
Rptor	4155.02	0.109975	0.0685573	1.60413	0.108686	0.704912
Odf2l	751.642	-0.169507	0.105679	-1.60399	0.108717	0.704912
Apaf1	1497.23	-0.169872	0.105927	-1.60366	0.108788	0.704982
H2az2	940.697	-0.183202	0.114297	-1.60286	0.108966	0.705413
Tst	43.4717	-0.49954	0.311708	-1.60259	0.109025	0.705413
Plekha7	61.9571	0.438065	0.273356	1.60254	0.109036	0.705413
Hk1os	57.0897	-0.500149	0.312307	-1.60146	0.109274	0.705692
Sp2	646.441	0.191773	0.119734	1.60166	0.109231	0.705692
Unkl	371.269	-0.201907	0.126048	-1.60183	0.109193	0.705692
Lztfl1	296.377	-0.224238	0.140039	-1.60125	0.109321	0.705692
Mical2	2491.38	0.137992	0.0861995	1.60085	0.109411	0.705885
Marchf9	625.293	0.160935	0.100607	1.59965	0.109676	0.705887
Apex1	2060.7	0.162191	0.101397	1.59955	0.109698	0.705887
Ropn1l	44.1575	0.538021	0.336887	1.59704	0.110257	0.705887
Oxr1	2234.69	0.159198	0.0995754	1.59877	0.109872	0.705887
Fkbp5	890.327	0.147298	0.092227	1.59712	0.110238	0.705887
Gm19412	119.174	-0.364228	0.228043	-1.59719	0.110223	0.705887
Epc1	807.21	-0.171041	0.106943	-1.59937	0.109739	0.705887
Tnfaip8	488.531	-0.236445	0.148005	-1.59755	0.110143	0.705887
Bahd1	1232.71	0.140155	0.0876801	1.59848	0.109937	0.705887
Cdk6	4364.72	-0.155635	0.0973482	-1.59874	0.109878	0.705887
Gbp9	1483.52	-0.880926	0.5507	-1.59965	0.109677	0.705887
Sfxn5	425.058	-0.19531	0.122127	-1.59924	0.109768	0.705887
Tbx18	368.142	0.201321	0.126037	1.59731	0.110196	0.705887
Snhg5	662.134	0.225528	0.141147	1.59783	0.110081	0.705887
Pno1	1335.4	0.161938	0.101426	1.59661	0.110352	0.705977
Eef1e1	560.333	0.213357	0.133647	1.59642	0.110396	0.705977
Gar1	1397.83	0.154807	0.096987	1.59616	0.110452	0.705977
Ublcp1	332.245	-0.208972	0.130957	-1.59573	0.110548	0.706204
Cr1l	599.066	0.18254	0.114456	1.59485	0.110745	0.706689
Mex3c	1917.07	0.166631	0.104468	1.59504	0.110704	0.706689
Tspan3	3773.19	-0.147276	0.0923898	-1.59407	0.11092	0.707415
Myo1c	11093	0.102406	0.0642539	1.59376	0.110989	0.707472
Ift27	608.559	-0.178425	0.112022	-1.59276	0.111215	0.708137
Plxnb1	689.079	-0.187476	0.117705	-1.59276	0.111213	0.708137
Zfp41	359.744	-0.21883	0.137439	-1.59219	0.111342	0.708561
Arf1	8065.09	0.124636	0.0783006	1.59176	0.111438	0.70879
Rpl41	8968.11	0.149713	0.0941784	1.58968	0.111907	0.709245
Rhot1	1447.68	0.141109	0.0887371	1.59019	0.111793	0.709245
Fam102a	538.644	-0.186107	0.117011	-1.5905	0.111722	0.709245
Lrp4	128.386	-0.295039	0.185611	-1.58956	0.111935	0.709245
Fbl	1095.5	0.153436	0.0964918	1.59014	0.111802	0.709245
Lrrc51	77.2295	-0.398608	0.250672	-1.59016	0.111799	0.709245
Vps9d1	729.992	-0.180238	0.113384	-1.58962	0.111921	0.709245
Tsr1	3037.79	0.116087	0.073047	1.5892	0.112015	0.709366
Eif5b	6782.91	-0.14064	0.0885487	-1.58828	0.112223	0.709527
Cenpw	274.122	0.249133	0.15709	1.58593	0.112756	0.709527
2310011J03Rik	598.362	0.18547	0.116803	1.58788	0.112313	0.709527
B3gntl1	335.004	-0.231102	0.145683	-1.58633	0.112664	0.709527
Scfd1	2236.09	-0.147967	0.0932452	-1.58686	0.112545	0.709527
Dph3	346.413	0.2512	0.158118	1.58869	0.112129	0.709527
Gm16835	48.1986	-0.458275	0.28898	-1.58584	0.112777	0.709527
Smim3	411.09	0.192459	0.121399	1.58535	0.112888	0.709527
Ddb1	27700.4	0.108961	0.068687	1.58634	0.112661	0.709527
Sh2d3c	27.7309	-0.645643	0.40726	-1.58533	0.11289	0.709527
Pxn	2405.19	0.12212	0.0769549	1.58691	0.112533	0.709527
Gtf2h3	675.057	-0.162018	0.102045	-1.58772	0.112349	0.709527
Iffo1	460.444	-0.20841	0.131226	-1.58818	0.112247	0.709527
Msn	12269.4	0.105904	0.0667555	1.58645	0.112638	0.709527
Ranbp2	4797.25	0.10602	0.066903	1.58468	0.113039	0.709871
Brdt	176.607	-0.258977	0.163438	-1.58456	0.113067	0.709871
Atp6v0e	1934.77	0.1701	0.107416	1.58356	0.113293	0.710682
Gm16638	86.7489	-0.367791	0.232271	-1.58346	0.113317	0.710682
Zfp395	717.766	-0.15738	0.0994325	-1.58278	0.113471	0.711004
Plekha4	244.881	-1.00278	0.633588	-1.5827	0.11349	0.711004
Ifi207	92.3571	-1.00267	0.633937	-1.58165	0.11373	0.711959
Ccdc85b	1997.86	0.143533	0.0907577	1.5815	0.113765	0.711959
Acsbg1	82.0415	0.3821	0.241714	1.58079	0.113925	0.71258
Ap4e1	792.553	-0.168548	0.106669	-1.5801	0.114084	0.713194
Rbm5	3541.61	-0.148364	0.0939182	-1.57971	0.114173	0.713368
Prdx4	4701.7	-0.156943	0.0994046	-1.57883	0.114376	0.714252
Cep83os	52.7111	-0.501026	0.317479	-1.57814	0.114533	0.714855
Gla	925.908	-0.158107	0.100214	-1.5777	0.114635	0.715109
A430005L14Rik	291.65	0.214613	0.136141	1.57641	0.114932	0.716576
Znhit2	470.535	0.192452	0.12211	1.57606	0.115012	0.716692
Aaas	2738.31	-0.111031	0.0705634	-1.57349	0.115606	0.717717
Dcp2	2109.38	-0.216076	0.137302	-1.57372	0.115552	0.717717
Zfand1	268.524	-0.211456	0.134382	-1.57354	0.115593	0.717717
Snord73b	29.0727	-0.592339	0.376074	-1.57506	0.115243	0.717717
Pias3	2296.55	-0.140627	0.0893085	-1.57462	0.115345	0.717717
Eif3c	12803.2	0.142051	0.0902267	1.57438	0.1154	0.717717
Meak7	374.892	-0.210199	0.133532	-1.57415	0.115454	0.717717
Naa35	1268.16	0.147759	0.09394	1.57291	0.11574	0.718166
Unk	1654.87	-0.164956	0.104911	-1.57234	0.115872	0.718354
Taf5	362.032	0.197218	0.125437	1.57225	0.115893	0.718354
Sh3rf3	421.728	-0.186155	0.11846	-1.57146	0.116076	0.718722
Lockd	163.756	-0.299293	0.19045	-1.57151	0.116065	0.718722
Rpl32	7750.97	0.139972	0.0891149	1.57069	0.116254	0.719066
Ip6k1	2976.29	-0.11173	0.0711313	-1.57076	0.116239	0.719066
Zfp239	318.9	-0.216806	0.138059	-1.57039	0.116325	0.719121
Wdr35	1206.94	-0.162425	0.103466	-1.56984	0.116452	0.719528
Snrpb	3872.75	0.142087	0.0905878	1.5685	0.116764	0.720971
Zfp292	1425.75	-0.135419	0.0863472	-1.56831	0.116809	0.720971
Map2k3	2732.44	0.114693	0.0732169	1.56649	0.117235	0.721206
Ssh2	1035.37	-0.140815	0.0898225	-1.5677	0.116952	0.721206
Prkca	3012.03	0.125461	0.0801272	1.56577	0.117403	0.721206
Esr2	48.0877	-0.472091	0.301168	-1.56753	0.11699	0.721206
Rhpn1	160.202	-0.286384	0.182833	-1.56636	0.117263	0.721206
N4bp1	3228.41	-0.200061	0.127757	-1.56595	0.11736	0.721206
Dcun1d5	958.986	0.166396	0.106267	1.56582	0.117391	0.721206
Pxylp1	196.216	-0.260968	0.166585	-1.56658	0.117213	0.721206
Armcx6	104.169	-0.337427	0.215346	-1.56691	0.117137	0.721206
Plb1	216.836	0.257442	0.164452	1.56545	0.117478	0.721241
Tchp	709.185	-0.212341	0.135663	-1.56522	0.117532	0.721241
Zfp64	1023.26	0.141064	0.0901627	1.56454	0.11769	0.721831
Cdip1	773.165	-0.159318	0.101867	-1.56398	0.117822	0.722261
Gm32618	110.836	-0.338532	0.216538	-1.56339	0.117962	0.722741
Inpp1	669.485	-0.213238	0.136447	-1.56279	0.118102	0.722844
Sqle	12471.3	0.146054	0.0934522	1.56288	0.118081	0.722844
Snx29	73.7929	-0.375052	0.240038	-1.56247	0.118177	0.72288
Cpox	1453.42	0.132492	0.0848144	1.56214	0.118254	0.72288
Mfsd2a	143.758	0.313472	0.20069	1.56197	0.118294	0.72288
Mdm4	1685.44	-0.175122	0.112197	-1.56084	0.118562	0.72322
Arpc5	2949.55	0.120454	0.0771756	1.56078	0.118576	0.72322
Cd300lb	2016.59	0.141319	0.0905492	1.56069	0.118597	0.72322
Gm26533	27.0934	-0.636875	0.40798	-1.56105	0.118513	0.72322
Dgka	381.331	-0.211531	0.135892	-1.55661	0.119562	0.724701
Slfn8	1196.11	-0.976314	0.627241	-1.55652	0.119584	0.724701
Eipr1	182.845	0.249868	0.160496	1.55685	0.119507	0.724701
Vdac2	1924.42	0.122616	0.0786941	1.55813	0.119201	0.724701
Spag1	438.874	-0.220202	0.141259	-1.55885	0.119032	0.724701
Adnp2	1163.95	0.130229	0.0836467	1.55689	0.119497	0.724701
Oser1	208.201	0.254869	0.163636	1.55753	0.119344	0.724701
Ctso	1158.82	-0.133435	0.0855815	-1.55916	0.118958	0.724701
Zgrf1	703.962	-0.156504	0.100493	-1.55736	0.119386	0.724701
Pcolce	19102.2	-0.158481	0.101689	-1.55849	0.119117	0.724701
Bbs2	315.817	-0.203398	0.130594	-1.55748	0.119356	0.724701
Map3k15	93.2917	-0.376184	0.241425	-1.55818	0.119191	0.724701
Tmem169	133.504	-0.291716	0.187508	-1.55575	0.119768	0.724778
Arpc2	4866.42	0.11977	0.0769933	1.55559	0.119805	0.724778
Smg8	1037.56	0.153382	0.0985872	1.5558	0.119755	0.724778
Srfbp1	549.905	0.171709	0.11041	1.5552	0.119899	0.724778
Heatr3	2348.35	0.128333	0.0825205	1.55516	0.119907	0.724778
Tnfrsf14	150.21	-0.320295	0.206013	-1.55473	0.12001	0.725022
Cdc42bpb	2048.29	0.134747	0.0867307	1.55362	0.120275	0.725872
Fv1	63.6655	0.391817	0.25219	1.55366	0.120266	0.725872
Nt5c	1019.78	0.148844	0.0958837	1.55234	0.120581	0.726156
Tomm22	2241.1	0.13266	0.085509	1.55142	0.120801	0.726156
Mcrs1	909.128	0.144997	0.0934778	1.55114	0.120868	0.726156
Csnk2b	478.634	0.181834	0.117263	1.55065	0.120985	0.726156
Dtna	746.003	-0.219264	0.141424	-1.5504	0.121044	0.726156
Trmt6	864.384	0.14599	0.0940906	1.55159	0.120761	0.726156
Akirin2	978.292	0.140755	0.0907797	1.55051	0.12102	0.726156
Eno1	4356.27	0.137723	0.0887955	1.55101	0.120899	0.726156
Anxa3	3469.1	0.130241	0.0839318	1.55175	0.120722	0.726156
Polr1a	4960.96	0.105412	0.0678836	1.55284	0.120461	0.726156
AU018091	73.9341	-0.373182	0.240707	-1.55035	0.121057	0.726156
Mras	734.606	0.153292	0.0988784	1.55031	0.121067	0.726156
Rdh10	973.312	0.153719	0.0992357	1.54903	0.121373	0.727245
Rab17	32.349	-0.607277	0.39198	-1.54925	0.121321	0.727245
Gid8	1323.06	-0.174879	0.112929	-1.54858	0.121482	0.727351
Trafd1	3170.3	-0.520781	0.336326	-1.54844	0.121516	0.727351
1110038F14Rik	795.686	-0.178638	0.115444	-1.5474	0.121766	0.727359
Zfp937	168.407	-0.283956	0.183443	-1.54792	0.121641	0.727359
Zfp974	131.975	-0.292124	0.188744	-1.54772	0.121689	0.727359
Picalm	4522.73	0.118499	0.0765782	1.54742	0.121762	0.727359
Stat6	2788.45	-0.116406	0.0752555	-1.54681	0.121908	0.727836
Nek9	2623.31	-0.170264	0.110146	-1.5458	0.122153	0.728336
Polr3a	967.053	0.150612	0.0974402	1.54569	0.122179	0.728336
Zeb1	1017.48	-0.143995	0.0931389	-1.54602	0.122099	0.728336
Tmem11	912.334	0.163858	0.106074	1.54475	0.122407	0.72858
Gm15473	36.2801	0.548789	0.355152	1.54522	0.122292	0.72858
Opa3	668.415	0.206317	0.133551	1.54485	0.122382	0.72858
Ifi205	69.5228	-1.1094	0.718625	-1.54378	0.122642	0.729234
Slit1	31.3639	-0.588344	0.381104	-1.54379	0.12264	0.729234
Eif4b	22749.2	0.1081	0.0700417	1.54337	0.122741	0.729452
Ctdsp2	3277.53	-0.152751	0.0989952	-1.54301	0.122828	0.7296
Gm5431	43.9174	-1.28887	0.836455	-1.54088	0.123347	0.729799
Ltbp2	2004.27	-0.169509	0.109907	-1.5423	0.123002	0.729799
Pxk	754.98	-0.164708	0.106915	-1.54056	0.123424	0.729799
Mdp1	303.243	-0.197583	0.128145	-1.54187	0.123105	0.729799
Map4k3	913.103	-0.149205	0.0967452	-1.54225	0.123012	0.729799
Apobec1	186.346	-0.429843	0.279016	-1.54057	0.123423	0.729799
C1s2	65.6557	-0.482508	0.31304	-1.54136	0.123228	0.729799
Cacna1a	198.694	-0.283338	0.183839	-1.54123	0.123261	0.729799
Firre	1540.84	-0.170897	0.11088	-1.54128	0.123248	0.729799
Reps1	877.02	0.143401	0.0931673	1.53918	0.12376	0.731037
Npr1	41.0393	-0.486765	0.316223	-1.53931	0.123729	0.731037
Pkm	50960.5	0.122417	0.0795466	1.53893	0.123821	0.731037
AI450353	39.1051	-0.520423	0.338389	-1.53794	0.124062	0.732047
Abi1	1889.07	0.12299	0.0800074	1.53723	0.124236	0.732047
Kyat1	67.6444	-0.394861	0.256847	-1.53734	0.12421	0.732047
Fdx1	398.373	0.182454	0.118692	1.53721	0.124242	0.732047
Xpnpep2	132.186	-0.312773	0.203575	-1.5364	0.124441	0.732848
Rnf126	2001.86	0.153453	0.0999189	1.53577	0.124594	0.733378
Ifi35	3408.59	-0.484777	0.315893	-1.53463	0.124876	0.734667
Upp1	152.501	0.29321	0.191147	1.53395	0.125043	0.735279
Gm38403	122.14	0.313652	0.204616	1.53288	0.125305	0.736448
F3	1226.46	0.14931	0.0974274	1.53252	0.125393	0.736599
Api5	2546.48	0.124826	0.0814683	1.5322	0.125473	0.736696
Pole4	967.606	0.159894	0.104378	1.53188	0.125551	0.736784
Arl4c	3249.77	0.123216	0.0804635	1.53133	0.125688	0.737106
H1f0	9423.72	-0.127935	0.0835546	-1.53115	0.125732	0.737106
Bdh2	150.226	-0.321781	0.210335	-1.52985	0.126053	0.738617
Nek8	366.301	-0.196064	0.128323	-1.5279	0.126537	0.738861
Luc7l3	4208.48	-0.178272	0.116628	-1.52854	0.126377	0.738861
Cfap77	51.3535	0.4952	0.324092	1.52796	0.126522	0.738861
9530052C20Rik	86.9446	-0.341785	0.223506	-1.5292	0.126216	0.738861
Zfp593	418.753	0.18634	0.121921	1.52838	0.126419	0.738861
[truncated: 24,265 more rows]
