# Supplementary material for: NUP98‐BPTF promotes oncogenic transformation through PIM1 upregulation
Source: Cancer Med. 2024 Jun 28;13(13):e7445. doi: 10.1002/cam4.7445 (PMC11212001; doi:10.1002/cam4.7445)
Supplement: Supplementary file 2 — Table S2. [file CAM4-13-e7445-s002.xlsx]

## Sheet: Sheet1
Supplementary Table S2
HALLMARK_UP_after overexpression of NB.
NAME	SIZE	ES	NES	NOM p-val	FDR q-val	FWER p-val	RANK AT MAX	LEADING EDGE
HALLMARK_MYC_TARGETS_V1	192	0.622434	2.84055	0	0	0	3057	tags=51%, list=16%, signal=60%
HALLMARK_MYC_TARGETS_V2	57	0.702477	2.66014	0	0	0	2476	tags=56%, list=13%, signal=64%
HALLMARK_UNFOLDED_PROTEIN_RESPONSE	108	0.602621	2.56046	0	0	0	3277	tags=46%, list=17%, signal=56%
HALLMARK_MTORC1_SIGNALING	191	0.530876	2.42782	0	0	0	2907	tags=41%, list=15%, signal=48%
HALLMARK_TGF_BETA_SIGNALING	52	0.628352	2.35204	0	0	0	1070	tags=31%, list=6%, signal=33%
HALLMARK_TNFA_SIGNALING_VIA_NFKB	187	0.48556	2.20689	0	0	0	2179	tags=35%, list=12%, signal=39%
HALLMARK_HYPOXIA	186	0.430701	1.94592	0	0.000408163	0.002	2807	tags=31%, list=15%, signal=36%
HALLMARK_IL2_STAT5_SIGNALING	174	0.406451	1.81238	0	0.0021144	0.012	3186	tags=33%, list=17%, signal=39%
HALLMARK_EPITHELIAL_MESENCHYMAL_TRANSITION	179	0.392798	1.78178	0	0.0023505	0.015	1572	tags=23%, list=8%, signal=25%
HALLMARK_G2M_CHECKPOINT	196	0.38163	1.75054	0	0.00224878	0.016	3963	tags=35%, list=21%, signal=44%
HALLMARK_GLYCOLYSIS	182	0.380393	1.73117	0	0.00301169	0.023	2771	tags=25%, list=15%, signal=29%
HALLMARK_ANGIOGENESIS	33	0.494588	1.67732	0.00622407	0.00494388	0.041	2842	tags=42%, list=15%, signal=50%
HALLMARK_PI3K_AKT_MTOR_SIGNALING	100	0.394239	1.65176	0	0.00538034	0.049	2032	tags=29%, list=11%, signal=32%
HALLMARK_E2F_TARGETS	194	0.357314	1.61966	0	0.00661104	0.065	3955	tags=31%, list=21%, signal=39%
HALLMARK_OXIDATIVE_PHOSPHORYLATION	180	0.337697	1.53437	0.00239234	0.0143386	0.138	5140	tags=45%, list=27%, signal=61%
HALLMARK_CHOLESTEROL_HOMEOSTASIS	69	0.385961	1.50305	0.0192719	0.0189885	0.195	2318	tags=28%, list=12%, signal=31%
HALLMARK_ESTROGEN_RESPONSE_EARLY	186	0.323133	1.46147	0.00440529	0.0264358	0.267	1685	tags=19%, list=9%, signal=21%
HALLMARK_ANDROGEN_RESPONSE	94	0.347467	1.4128	0.0272109	0.0373697	0.391	3531	tags=34%, list=19%, signal=42%
HALLMARK_UV_RESPONSE_UP	139	0.313491	1.36256	0.0393013	0.055196	0.542	3356	tags=32%, list=18%, signal=39%
HALLMARK_UV_RESPONSE_DN	141	0.306127	1.32863	0.0274262	0.0697822	0.669	3206	tags=31%, list=17%, signal=37%
